# Supplementary material for: Integration of Steady-State and Temporal Gene Expression Data for the Inference of Gene Regulatory Networks
Source: PLoS One. 2013 Aug 14;8(8):e72103. doi: 10.1371/journal.pone.0072103 (PMC3743784; doi:10.1371/journal.pone.0072103)
Supplement: Table S1 — A list of 50 RNAs that were collected in both the siRNA disruptant and TNF time course datasets. (XLSX) [file pone.0072103.s001.xlsx]

## Sheet: Sheet1
BCL2A1__NM_004049.2_PROBE1
BCL3__NM_005178.1_PROBE1
BCL6__NM_001706.1_PROBE1
CCL5__NM_002985.1_PROBE1
CD69__NM_001781.1_PROBE1
CFB__NM_001710.2_PROBE1
CFLAR__NM_003879.1_PROBE1
CX3CL1__NM_002996.1_PROBE1
CXCL10__NM_001565.1_PROBE1
CXCL3__NM_002090.1_PROBE1
DUSP1__NM_004417.2_PROBE1
ETS1__AK001630_PROBE1
F3__NM_001993.2_PROBE1
FOS__1227212CB1_PROBE1
GATA3__NM_032742.1_PROBE1
HIVEP2__NM_006734.1_PROBE1
HIVEP2__X65644_PROBE1
ICAM1__NM_000201.1_PROBE1
ID1__1453654.5_PROBE1
ID1__NM_002165.1_PROBE1
ID1__U57645_PROBE1
IER3__NM_003897.1_PROBE1
IFNGR2__NM_005534.1_PROBE1
IKBKE__NM_014002.1_PROBE1
IL15__2469073CB1_PROBE1
IL1A__NM_000575.1_PROBE1
IL6__NM_000600.1_PROBE1
IL8__NM_000584.1_PROBE1
IRF1__NM_002198.1_PROBE1
IRF7__NM_004031.1_PROBE1
MAP3K8__NM_005204.1_PROBE1
MSX1__NM_002448.1_PROBE1
NFATC1__8224569CB1_PROBE1
NFKB1__NM_003998.1_PROBE1
NFKBIA__AA595964_PROBE1
NFKBIA__NM_020529.1_PROBE1
NFKBIE__NM_004556.1_PROBE1
PLAU__NM_002658.1_PROBE1
PSMB9__NM_002800.1_PROBE1
PTGS2__NM_000963.1_PROBE1
RELB__NM_006509.1_PROBE1
SOD2__NM_000636.1_PROBE1
STAT5A__NM_003152.1_PROBE1
TLR2__NM_003264.1_PROBE1
TNFAIP3__NM_006290.1_PROBE1
TNFRSF10B__AF016266_PROBE1
TNFSF10__NM_003810.1_PROBE1
TNIP1__NM_006058.1_PROBE1
TUBB2B__X79535_PROBE1
VCAM1__NM_001078.1_PROBE1
