# Supplementary material for: Integration of Steady-State and Temporal Gene Expression Data for the Inference of Gene Regulatory Networks
Source: PLoS One. 2013 Aug 14;8(8):e72103. doi: 10.1371/journal.pone.0072103 (PMC3743784; doi:10.1371/journal.pone.0072103)
Supplement: Table S2 — Interactions inferred from the siRNA disruptant data of 50 RNAs using ssMIKANA. 130 interactions were identified by ssMIKANA. Each interaction is defined by a regulator gene (parent) pointing to a target gene (child) with an interaction coefficient showing the strength of the interaction. (XLSX) [file pone.0072103.s002.xlsx]

## Sheet: Sheet1
Parent	Child	Interaction Coefficient
IL15__2469073CB1_PROBE1	BCL2A1__NM_004049.2_PROBE1	0.726082
IL8__NM_000584.1_PROBE1	BCL2A1__NM_004049.2_PROBE1	0.96225
PLAU__NM_002658.1_PROBE1	BCL2A1__NM_004049.2_PROBE1	1.01944
ETS1__AK001630_PROBE1	BCL3__NM_005178.1_PROBE1	-0.734841
ICAM1__NM_000201.1_PROBE1	BCL3__NM_005178.1_PROBE1	1.54925
IER3__NM_003897.1_PROBE1	BCL3__NM_005178.1_PROBE1	0.894799
TNIP1__NM_006058.1_PROBE1	BCL3__NM_005178.1_PROBE1	1.14244
STAT5A__NM_003152.1_PROBE1	BCL6__NM_001706.1_PROBE1	2.28025
TNFAIP3__NM_006290.1_PROBE1	BCL6__NM_001706.1_PROBE1	0.592724
CXCL10__NM_001565.1_PROBE1	CCL5__NM_002985.1_PROBE1	1.42175
MAP3K8__NM_005204.1_PROBE1	CCL5__NM_002985.1_PROBE1	-0.842137
TNFAIP3__NM_006290.1_PROBE1	CCL5__NM_002985.1_PROBE1	2.28089
FOS__1227212CB1_PROBE1	CD69__NM_001781.1_PROBE1	2.76206
CXCL10__NM_001565.1_PROBE1	CFB__NM_001710.2_PROBE1	1.16878
PSMB9__NM_002800.1_PROBE1	CFB__NM_001710.2_PROBE1	1.7766
ETS1__AK001630_PROBE1	CFLAR__NM_003879.1_PROBE1	0.59264
IRF1__NM_002198.1_PROBE1	CFLAR__NM_003879.1_PROBE1	1.03722
SOD2__NM_000636.1_PROBE1	CFLAR__NM_003879.1_PROBE1	1.30289
FOS__1227212CB1_PROBE1	CX3CL1__NM_002996.1_PROBE1	0.868599
ICAM1__NM_000201.1_PROBE1	CX3CL1__NM_002996.1_PROBE1	1.63265
ID1__NM_002165.1_PROBE1	CX3CL1__NM_002996.1_PROBE1	0.437154
CCL5__NM_002985.1_PROBE1	CXCL10__NM_001565.1_PROBE1	1.28254
CFB__NM_001710.2_PROBE1	CXCL10__NM_001565.1_PROBE1	1.24124
ID1__NM_002165.1_PROBE1	CXCL10__NM_001565.1_PROBE1	-0.680405
NFKB1__NM_003998.1_PROBE1	CXCL10__NM_001565.1_PROBE1	-0.861912
TNFSF10__NM_003810.1_PROBE1	CXCL10__NM_001565.1_PROBE1	1.52277
FOS__1227212CB1_PROBE1	CXCL3__NM_002090.1_PROBE1	0.762022
NFKBIA__NM_020529.1_PROBE1	CXCL3__NM_002090.1_PROBE1	2.16596
ID1__NM_002165.1_PROBE1	DUSP1__NM_004417.2_PROBE1	1.06513
TNFAIP3__NM_006290.1_PROBE1	DUSP1__NM_004417.2_PROBE1	1.78536
IFNGR2__NM_005534.1_PROBE1	ETS1__AK001630_PROBE1	2.70742
VCAM1__NM_001078.1_PROBE1	F3__NM_001993.2_PROBE1	2.72872
CD69__NM_001781.1_PROBE1	FOS__1227212CB1_PROBE1	2.2585
TNIP1__NM_006058.1_PROBE1	FOS__1227212CB1_PROBE1	0.583713
IER3__NM_003897.1_PROBE1	GATA3__NM_032742.1_PROBE1	0.861312
STAT5A__NM_003152.1_PROBE1	GATA3__NM_032742.1_PROBE1	1.66022
TUBB2B__X79535_PROBE1	GATA3__NM_032742.1_PROBE1	0.386966
BCL6__NM_001706.1_PROBE1	HIVEP2__NM_006734.1_PROBE1	1.12124
FOS__1227212CB1_PROBE1	HIVEP2__NM_006734.1_PROBE1	0.618789
IKBKE__NM_014002.1_PROBE1	HIVEP2__NM_006734.1_PROBE1	0.89333
TUBB2B__X79535_PROBE1	HIVEP2__NM_006734.1_PROBE1	0.313458
IL1A__NM_000575.1_PROBE1	HIVEP2__X65644_PROBE1	0.685872
VCAM1__NM_001078.1_PROBE1	HIVEP2__X65644_PROBE1	2.10406
ID1__NM_002165.1_PROBE1	ICAM1__NM_000201.1_PROBE1	0.543014
TLR2__NM_003264.1_PROBE1	ICAM1__NM_000201.1_PROBE1	2.36659
ID1__NM_002165.1_PROBE1	ID1__1453654.5_PROBE1	2.09661
TLR2__NM_003264.1_PROBE1	ID1__1453654.5_PROBE1	0.797729
CXCL3__NM_002090.1_PROBE1	ID1__NM_002165.1_PROBE1	1.35854
DUSP1__NM_004417.2_PROBE1	ID1__NM_002165.1_PROBE1	0.431314
ID1__1453654.5_PROBE1	ID1__NM_002165.1_PROBE1	2.04806
TLR2__NM_003264.1_PROBE1	ID1__NM_002165.1_PROBE1	-1.00163
FOS__1227212CB1_PROBE1	ID1__U57645_PROBE1	-0.573817
ID1__1453654.5_PROBE1	ID1__U57645_PROBE1	1.68408
NFKBIA__NM_020529.1_PROBE1	ID1__U57645_PROBE1	1.6784
CD69__NM_001781.1_PROBE1	IER3__NM_003897.1_PROBE1	0.781777
HIVEP2__X65644_PROBE1	IER3__NM_003897.1_PROBE1	0.561693
NFATC1__8224569CB1_PROBE1	IER3__NM_003897.1_PROBE1	1.577
BCL6__NM_001706.1_PROBE1	IFNGR2__NM_005534.1_PROBE1	1.12236
ID1__NM_002165.1_PROBE1	IFNGR2__NM_005534.1_PROBE1	0.778842
TNFRSF10B__AF016266_PROBE1	IFNGR2__NM_005534.1_PROBE1	1.01869
IER3__NM_003897.1_PROBE1	IKBKE__NM_014002.1_PROBE1	0.817442
IRF1__NM_002198.1_PROBE1	IKBKE__NM_014002.1_PROBE1	0.592278
NFKB1__NM_003998.1_PROBE1	IKBKE__NM_014002.1_PROBE1	1.50548
HIVEP2__X65644_PROBE1	IL15__2469073CB1_PROBE1	0.769206
ID1__NM_002165.1_PROBE1	IL15__2469073CB1_PROBE1	0.669568
PSMB9__NM_002800.1_PROBE1	IL15__2469073CB1_PROBE1	1.43383
IL8__NM_000584.1_PROBE1	IL1A__NM_000575.1_PROBE1	1.08725
MSX1__NM_002448.1_PROBE1	IL1A__NM_000575.1_PROBE1	1.58905
BCL3__NM_005178.1_PROBE1	IL6__NM_000600.1_PROBE1	1.05241
IL8__NM_000584.1_PROBE1	IL6__NM_000600.1_PROBE1	0.542109
SOD2__NM_000636.1_PROBE1	IL6__NM_000600.1_PROBE1	1.32685
CCL5__NM_002985.1_PROBE1	IL8__NM_000584.1_PROBE1	0.744516
IL1A__NM_000575.1_PROBE1	IL8__NM_000584.1_PROBE1	0.869691
IL6__NM_000600.1_PROBE1	IL8__NM_000584.1_PROBE1	1.28377
CFLAR__NM_003879.1_PROBE1	IRF1__NM_002198.1_PROBE1	1.4189
CXCL10__NM_001565.1_PROBE1	IRF1__NM_002198.1_PROBE1	0.58732
NFKBIA__NM_020529.1_PROBE1	IRF1__NM_002198.1_PROBE1	0.984506
IL15__2469073CB1_PROBE1	IRF7__NM_004031.1_PROBE1	0.92451
MSX1__NM_002448.1_PROBE1	IRF7__NM_004031.1_PROBE1	1.93107
CFB__NM_001710.2_PROBE1	MAP3K8__NM_005204.1_PROBE1	0.522867
ETS1__AK001630_PROBE1	MAP3K8__NM_005204.1_PROBE1	0.945199
NFKB1__NM_003998.1_PROBE1	MAP3K8__NM_005204.1_PROBE1	1.45676
CXCL10__NM_001565.1_PROBE1	MSX1__NM_002448.1_PROBE1	0.476268
CXCL3__NM_002090.1_PROBE1	MSX1__NM_002448.1_PROBE1	0.636658
GATA3__NM_032742.1_PROBE1	MSX1__NM_002448.1_PROBE1	1.09464
IRF7__NM_004031.1_PROBE1	MSX1__NM_002448.1_PROBE1	0.847051
STAT5A__NM_003152.1_PROBE1	NFATC1__8224569CB1_PROBE1	2.81046
IKBKE__NM_014002.1_PROBE1	NFKB1__NM_003998.1_PROBE1	1.37282
MAP3K8__NM_005204.1_PROBE1	NFKB1__NM_003998.1_PROBE1	0.927788
PLAU__NM_002658.1_PROBE1	NFKB1__NM_003998.1_PROBE1	0.614065
ID1__NM_002165.1_PROBE1	NFKBIA__AA595964_PROBE1	0.747372
IER3__NM_003897.1_PROBE1	NFKBIA__AA595964_PROBE1	0.80301
NFKBIE__NM_004556.1_PROBE1	NFKBIA__AA595964_PROBE1	0.956135
TNFSF10__NM_003810.1_PROBE1	NFKBIA__AA595964_PROBE1	0.487286
CD69__NM_001781.1_PROBE1	NFKBIA__NM_020529.1_PROBE1	-0.477434
CXCL3__NM_002090.1_PROBE1	NFKBIA__NM_020529.1_PROBE1	2.05243
RELB__NM_006509.1_PROBE1	NFKBIA__NM_020529.1_PROBE1	0.80352
TNFSF10__NM_003810.1_PROBE1	NFKBIA__NM_020529.1_PROBE1	0.537938
CXCL3__NM_002090.1_PROBE1	NFKBIE__NM_004556.1_PROBE1	0.825697
RELB__NM_006509.1_PROBE1	NFKBIE__NM_004556.1_PROBE1	0.794299
STAT5A__NM_003152.1_PROBE1	NFKBIE__NM_004556.1_PROBE1	1.2947
NFKB1__NM_003998.1_PROBE1	PLAU__NM_002658.1_PROBE1	2.66629
CFB__NM_001710.2_PROBE1	PSMB9__NM_002800.1_PROBE1	1.20074
IL15__2469073CB1_PROBE1	PSMB9__NM_002800.1_PROBE1	0.52273
IRF7__NM_004031.1_PROBE1	PSMB9__NM_002800.1_PROBE1	1.22738
CD69__NM_001781.1_PROBE1	PTGS2__NM_000963.1_PROBE1	0.93258
TNFAIP3__NM_006290.1_PROBE1	PTGS2__NM_000963.1_PROBE1	1.92054
NFKBIA__AA595964_PROBE1	RELB__NM_006509.1_PROBE1	2.74084
HIVEP2__NM_006734.1_PROBE1	SOD2__NM_000636.1_PROBE1	0.430026
IL6__NM_000600.1_PROBE1	SOD2__NM_000636.1_PROBE1	1.16103
IRF1__NM_002198.1_PROBE1	SOD2__NM_000636.1_PROBE1	0.48525
NFKBIE__NM_004556.1_PROBE1	SOD2__NM_000636.1_PROBE1	0.838422
CFB__NM_001710.2_PROBE1	STAT5A__NM_003152.1_PROBE1	0.225787
NFATC1__8224569CB1_PROBE1	STAT5A__NM_003152.1_PROBE1	1.52932
NFKBIE__NM_004556.1_PROBE1	STAT5A__NM_003152.1_PROBE1	1.17218
ICAM1__NM_000201.1_PROBE1	TLR2__NM_003264.1_PROBE1	2.82163
CCL5__NM_002985.1_PROBE1	TNFAIP3__NM_006290.1_PROBE1	0.993637
DUSP1__NM_004417.2_PROBE1	TNFAIP3__NM_006290.1_PROBE1	1.13194
ETS1__AK001630_PROBE1	TNFAIP3__NM_006290.1_PROBE1	0.913527
IFNGR2__NM_005534.1_PROBE1	TNFRSF10B__AF016266_PROBE1	2.75301
CXCL10__NM_001565.1_PROBE1	TNFSF10__NM_003810.1_PROBE1	1.19609
ID1__NM_002165.1_PROBE1	TNFSF10__NM_003810.1_PROBE1	0.692343
PSMB9__NM_002800.1_PROBE1	TNFSF10__NM_003810.1_PROBE1	1.15229
BCL3__NM_005178.1_PROBE1	TNIP1__NM_006058.1_PROBE1	1.30007
ID1__U57645_PROBE1	TNIP1__NM_006058.1_PROBE1	0.754663
NFKBIE__NM_004556.1_PROBE1	TNIP1__NM_006058.1_PROBE1	0.823365
GATA3__NM_032742.1_PROBE1	TUBB2B__X79535_PROBE1	2.42409
ID1__NM_002165.1_PROBE1	VCAM1__NM_001078.1_PROBE1	0.681249
IL15__2469073CB1_PROBE1	VCAM1__NM_001078.1_PROBE1	0.640169
NFKB1__NM_003998.1_PROBE1	VCAM1__NM_001078.1_PROBE1	1.62206
