# Supplementary material for: Integration of Steady-State and Temporal Gene Expression Data for the Inference of Gene Regulatory Networks
Source: PLoS One. 2013 Aug 14;8(8):e72103. doi: 10.1371/journal.pone.0072103 (PMC3743784; doi:10.1371/journal.pone.0072103)
Supplement: Table S3 — Interactions inferred from the TNF time course data of 50 RNAs using tsMIKANA. 204 interactions were identified by tsMIKANA. Each interaction is defined by a regulator gene (parent) pointing to a target gene (child) with an interaction coefficient showing the strength of the interaction. (XLSX) [file pone.0072103.s003.xlsx]

## Sheet: Sheet1
Parent	Child	Interaction Coefficient
DUSP1__NM_004417.2_PROBE1	BCL2A1__NM_004049.2_PROBE1	-3.82783
ID1__NM_002165.1_PROBE1	BCL2A1__NM_004049.2_PROBE1	-19.7639
IER3__NM_003897.1_PROBE1	BCL2A1__NM_004049.2_PROBE1	10.7431
IRF7__NM_004031.1_PROBE1	BCL2A1__NM_004049.2_PROBE1	44.7664
PSMB9__NM_002800.1_PROBE1	BCL2A1__NM_004049.2_PROBE1	-33.5428
DUSP1__NM_004417.2_PROBE1	BCL3__NM_005178.1_PROBE1	-7.67707
FOS__1227212CB1_PROBE1	BCL3__NM_005178.1_PROBE1	11.3283
ID1__U57645_PROBE1	BCL3__NM_005178.1_PROBE1	7.03388
IL6__NM_000600.1_PROBE1	BCL3__NM_005178.1_PROBE1	-4.34635
IRF7__NM_004031.1_PROBE1	BCL3__NM_005178.1_PROBE1	8.2436
BCL3__NM_005178.1_PROBE1	BCL6__NM_001706.1_PROBE1	3.69324
DUSP1__NM_004417.2_PROBE1	BCL6__NM_001706.1_PROBE1	6.59759
GATA3__NM_032742.1_PROBE1	BCL6__NM_001706.1_PROBE1	10.1142
ID1__NM_002165.1_PROBE1	BCL6__NM_001706.1_PROBE1	-4.91128
IRF7__NM_004031.1_PROBE1	BCL6__NM_001706.1_PROBE1	4.06066
IL1A__NM_000575.1_PROBE1	CCL5__NM_002985.1_PROBE1	0.513115
CFB__NM_001710.2_PROBE1	CD69__NM_001781.1_PROBE1	-25.632
DUSP1__NM_004417.2_PROBE1	CD69__NM_001781.1_PROBE1	12.5952
HIVEP2__NM_006734.1_PROBE1	CD69__NM_001781.1_PROBE1	10.7445
IER3__NM_003897.1_PROBE1	CD69__NM_001781.1_PROBE1	-8.16021
IRF7__NM_004031.1_PROBE1	CD69__NM_001781.1_PROBE1	34.4178
CX3CL1__NM_002996.1_PROBE1	CFB__NM_001710.2_PROBE1	15.4356
DUSP1__NM_004417.2_PROBE1	CFB__NM_001710.2_PROBE1	16.0756
FOS__1227212CB1_PROBE1	CFB__NM_001710.2_PROBE1	-13.0425
ID1__NM_002165.1_PROBE1	CFB__NM_001710.2_PROBE1	19.9373
PSMB9__NM_002800.1_PROBE1	CFB__NM_001710.2_PROBE1	-12.5556
BCL3__NM_005178.1_PROBE1	CFLAR__NM_003879.1_PROBE1	3.03004
DUSP1__NM_004417.2_PROBE1	CFLAR__NM_003879.1_PROBE1	6.11845
FOS__1227212CB1_PROBE1	CFLAR__NM_003879.1_PROBE1	-3.50621
ID1__NM_002165.1_PROBE1	CFLAR__NM_003879.1_PROBE1	3.78013
IRF7__NM_004031.1_PROBE1	CFLAR__NM_003879.1_PROBE1	0.986086
HIVEP2__X65644_PROBE1	CX3CL1__NM_002996.1_PROBE1	0.797585
CXCL10__NM_001565.1_PROBE1	CXCL10__NM_001565.1_PROBE1	-12.9866
DUSP1__NM_004417.2_PROBE1	CXCL10__NM_001565.1_PROBE1	-25.1677
ID1__NM_002165.1_PROBE1	CXCL10__NM_001565.1_PROBE1	-50.4022
IL6__NM_000600.1_PROBE1	CXCL10__NM_001565.1_PROBE1	19.5391
IRF7__NM_004031.1_PROBE1	CXCL10__NM_001565.1_PROBE1	2.87172
CFB__NM_001710.2_PROBE1	CXCL3__NM_002090.1_PROBE1	-22.8885
DUSP1__NM_004417.2_PROBE1	CXCL3__NM_002090.1_PROBE1	48.4792
ID1__NM_002165.1_PROBE1	CXCL3__NM_002090.1_PROBE1	-42.1157
IRF7__NM_004031.1_PROBE1	CXCL3__NM_002090.1_PROBE1	30.0737
PTGS2__NM_000963.1_PROBE1	CXCL3__NM_002090.1_PROBE1	2.05802
FOS__1227212CB1_PROBE1	DUSP1__NM_004417.2_PROBE1	4.3769
HIVEP2__NM_006734.1_PROBE1	DUSP1__NM_004417.2_PROBE1	1.79519
ID1__NM_002165.1_PROBE1	DUSP1__NM_004417.2_PROBE1	5.45359
IER3__NM_003897.1_PROBE1	DUSP1__NM_004417.2_PROBE1	-9.49646
IRF7__NM_004031.1_PROBE1	DUSP1__NM_004417.2_PROBE1	3.87957
DUSP1__NM_004417.2_PROBE1	ETS1__AK001630_PROBE1	-8.45738
FOS__1227212CB1_PROBE1	ETS1__AK001630_PROBE1	14.2551
ID1__NM_002165.1_PROBE1	ETS1__AK001630_PROBE1	-3.85396
IL6__NM_000600.1_PROBE1	ETS1__AK001630_PROBE1	-5.50087
IRF7__NM_004031.1_PROBE1	ETS1__AK001630_PROBE1	-0.783621
DUSP1__NM_004417.2_PROBE1	F3__NM_001993.2_PROBE1	115.218
DUSP1__NM_004417.2_PROBE1	FOS__1227212CB1_PROBE1	12.8273
FOS__1227212CB1_PROBE1	FOS__1227212CB1_PROBE1	-16.0862
HIVEP2__X65644_PROBE1	FOS__1227212CB1_PROBE1	4.07907
ID1__NM_002165.1_PROBE1	FOS__1227212CB1_PROBE1	13.8334
IRF7__NM_004031.1_PROBE1	FOS__1227212CB1_PROBE1	-3.14878
PTGS2__NM_000963.1_PROBE1	GATA3__NM_032742.1_PROBE1	-0.0893945
BCL3__NM_005178.1_PROBE1	HIVEP2__NM_006734.1_PROBE1	-3.40543
FOS__1227212CB1_PROBE1	HIVEP2__NM_006734.1_PROBE1	-1.21275
HIVEP2__X65644_PROBE1	HIVEP2__NM_006734.1_PROBE1	3.02275
ID1__NM_002165.1_PROBE1	HIVEP2__NM_006734.1_PROBE1	19.4899
IRF7__NM_004031.1_PROBE1	HIVEP2__NM_006734.1_PROBE1	4.09981
BCL3__NM_005178.1_PROBE1	HIVEP2__X65644_PROBE1	-23.6332
DUSP1__NM_004417.2_PROBE1	HIVEP2__X65644_PROBE1	-0.523489
HIVEP2__X65644_PROBE1	HIVEP2__X65644_PROBE1	15.747
ID1__NM_002165.1_PROBE1	HIVEP2__X65644_PROBE1	61.3098
IRF7__NM_004031.1_PROBE1	HIVEP2__X65644_PROBE1	11.1656
DUSP1__NM_004417.2_PROBE1	ICAM1__NM_000201.1_PROBE1	-2.39746
FOS__1227212CB1_PROBE1	ICAM1__NM_000201.1_PROBE1	6.50181
ID1__U57645_PROBE1	ICAM1__NM_000201.1_PROBE1	1.97978
IL6__NM_000600.1_PROBE1	ICAM1__NM_000201.1_PROBE1	-1.37482
IRF7__NM_004031.1_PROBE1	ICAM1__NM_000201.1_PROBE1	3.59174
BCL3__NM_005178.1_PROBE1	ID1__1453654.5_PROBE1	2.78017
DUSP1__NM_004417.2_PROBE1	ID1__1453654.5_PROBE1	1.60968
HIVEP2__X65644_PROBE1	ID1__1453654.5_PROBE1	-1.84579
ID1__NM_002165.1_PROBE1	ID1__1453654.5_PROBE1	-4.99895
PSMB9__NM_002800.1_PROBE1	ID1__1453654.5_PROBE1	0.197405
CFB__NM_001710.2_PROBE1	ID1__NM_002165.1_PROBE1	1.06073
DUSP1__NM_004417.2_PROBE1	ID1__NM_002165.1_PROBE1	3.64731
ID1__NM_002165.1_PROBE1	ID1__NM_002165.1_PROBE1	-1.67212
IRF7__NM_004031.1_PROBE1	ID1__NM_002165.1_PROBE1	-1.44196
PTGS2__NM_000963.1_PROBE1	ID1__NM_002165.1_PROBE1	-0.0573971
BCL6__NM_001706.1_PROBE1	ID1__U57645_PROBE1	-1.13191
DUSP1__NM_004417.2_PROBE1	ID1__U57645_PROBE1	1.1703
FOS__1227212CB1_PROBE1	ID1__U57645_PROBE1	1.14488
ID1__NM_002165.1_PROBE1	ID1__U57645_PROBE1	-3.83673
IRF7__NM_004031.1_PROBE1	ID1__U57645_PROBE1	-0.803707
DUSP1__NM_004417.2_PROBE1	IER3__NM_003897.1_PROBE1	-2.02484
ID1__NM_002165.1_PROBE1	IER3__NM_003897.1_PROBE1	-25.9604
IL1A__NM_000575.1_PROBE1	IER3__NM_003897.1_PROBE1	5.19758
NFATC1__8224569CB1_PROBE1	IER3__NM_003897.1_PROBE1	-6.8206
PSMB9__NM_002800.1_PROBE1	IER3__NM_003897.1_PROBE1	-15.5514
DUSP1__NM_004417.2_PROBE1	IFNGR2__NM_005534.1_PROBE1	0.21054
FOS__1227212CB1_PROBE1	IFNGR2__NM_005534.1_PROBE1	1.71337
HIVEP2__X65644_PROBE1	IFNGR2__NM_005534.1_PROBE1	-0.349643
ID1__U57645_PROBE1	IFNGR2__NM_005534.1_PROBE1	-4.88955
IRF7__NM_004031.1_PROBE1	IFNGR2__NM_005534.1_PROBE1	-2.79785
NFATC1__8224569CB1_PROBE1	IKBKE__NM_014002.1_PROBE1	0.620749
DUSP1__NM_004417.2_PROBE1	IL15__2469073CB1_PROBE1	3.21287
HIVEP2__NM_006734.1_PROBE1	IL15__2469073CB1_PROBE1	2.61679
ID1__NM_002165.1_PROBE1	IL15__2469073CB1_PROBE1	3.27575
IER3__NM_003897.1_PROBE1	IL15__2469073CB1_PROBE1	-2.24426
IRF7__NM_004031.1_PROBE1	IL15__2469073CB1_PROBE1	1.43089
DUSP1__NM_004417.2_PROBE1	IL1A__NM_000575.1_PROBE1	30.1485
ID1__NM_002165.1_PROBE1	IL1A__NM_000575.1_PROBE1	-34.4789
NFATC1__8224569CB1_PROBE1	IL6__NM_000600.1_PROBE1	-1.88973
CFB__NM_001710.2_PROBE1	IL8__NM_000584.1_PROBE1	-43.4471
DUSP1__NM_004417.2_PROBE1	IL8__NM_000584.1_PROBE1	22.6253
ID1__1453654.5_PROBE1	IL8__NM_000584.1_PROBE1	-50.6717
IRF7__NM_004031.1_PROBE1	IL8__NM_000584.1_PROBE1	50.3013
MAP3K8__NM_005204.1_PROBE1	IL8__NM_000584.1_PROBE1	3.86276
DUSP1__NM_004417.2_PROBE1	IRF1__NM_002198.1_PROBE1	52.0658
ID1__NM_002165.1_PROBE1	IRF1__NM_002198.1_PROBE1	43.9376
IL1A__NM_000575.1_PROBE1	IRF1__NM_002198.1_PROBE1	-12.8185
NFATC1__8224569CB1_PROBE1	IRF1__NM_002198.1_PROBE1	20.1542
PSMB9__NM_002800.1_PROBE1	IRF1__NM_002198.1_PROBE1	40.4529
IL15__2469073CB1_PROBE1	IRF7__NM_004031.1_PROBE1	0.587209
DUSP1__NM_004417.2_PROBE1	MAP3K8__NM_005204.1_PROBE1	15.5212
TLR2__NM_003264.1_PROBE1	MAP3K8__NM_005204.1_PROBE1	3.61133
FOS__1227212CB1_PROBE1	MSX1__NM_002448.1_PROBE1	0.133598
ID1__NM_002165.1_PROBE1	MSX1__NM_002448.1_PROBE1	4.12495
IL6__NM_000600.1_PROBE1	MSX1__NM_002448.1_PROBE1	2.75081
IRF7__NM_004031.1_PROBE1	MSX1__NM_002448.1_PROBE1	2.36602
NFATC1__8224569CB1_PROBE1	MSX1__NM_002448.1_PROBE1	-2.30228
FOS__1227212CB1_PROBE1	NFATC1__8224569CB1_PROBE1	1.55866
HIVEP2__NM_006734.1_PROBE1	NFATC1__8224569CB1_PROBE1	-1.74571
ID1__NM_002165.1_PROBE1	NFATC1__8224569CB1_PROBE1	1.35987
IL6__NM_000600.1_PROBE1	NFATC1__8224569CB1_PROBE1	1.76821
IRF7__NM_004031.1_PROBE1	NFATC1__8224569CB1_PROBE1	0.928788
CFB__NM_001710.2_PROBE1	NFKB1__NM_003998.1_PROBE1	5.9428
FOS__1227212CB1_PROBE1	NFKB1__NM_003998.1_PROBE1	0.311188
HIVEP2__X65644_PROBE1	NFKB1__NM_003998.1_PROBE1	0.398162
ID1__1453654.5_PROBE1	NFKB1__NM_003998.1_PROBE1	7.10073
IRF7__NM_004031.1_PROBE1	NFKB1__NM_003998.1_PROBE1	-7.89755
DUSP1__NM_004417.2_PROBE1	NFKBIA__AA595964_PROBE1	2.96921
ID1__NM_002165.1_PROBE1	NFKBIA__AA595964_PROBE1	-19.2757
IL1A__NM_000575.1_PROBE1	NFKBIA__AA595964_PROBE1	2.73223
NFATC1__8224569CB1_PROBE1	NFKBIA__AA595964_PROBE1	-5.63177
PSMB9__NM_002800.1_PROBE1	NFKBIA__AA595964_PROBE1	-9.63092
DUSP1__NM_004417.2_PROBE1	NFKBIA__NM_020529.1_PROBE1	3.56398
ID1__NM_002165.1_PROBE1	NFKBIA__NM_020529.1_PROBE1	-45.4507
IL1A__NM_000575.1_PROBE1	NFKBIA__NM_020529.1_PROBE1	7.83995
NFATC1__8224569CB1_PROBE1	NFKBIA__NM_020529.1_PROBE1	-9.94423
PSMB9__NM_002800.1_PROBE1	NFKBIA__NM_020529.1_PROBE1	-24.6722
BCL3__NM_005178.1_PROBE1	NFKBIE__NM_004556.1_PROBE1	0.692863
FOS__1227212CB1_PROBE1	NFKBIE__NM_004556.1_PROBE1	3.19786
ID1__NM_002165.1_PROBE1	NFKBIE__NM_004556.1_PROBE1	-6.3536
IRF7__NM_004031.1_PROBE1	NFKBIE__NM_004556.1_PROBE1	5.29956
PSMB9__NM_002800.1_PROBE1	NFKBIE__NM_004556.1_PROBE1	-6.20888
BCL3__NM_005178.1_PROBE1	PLAU__NM_002658.1_PROBE1	-5.00735
DUSP1__NM_004417.2_PROBE1	PLAU__NM_002658.1_PROBE1	0.0280809
GATA3__NM_032742.1_PROBE1	PLAU__NM_002658.1_PROBE1	-17.7474
ID1__NM_002165.1_PROBE1	PLAU__NM_002658.1_PROBE1	5.92004
IRF7__NM_004031.1_PROBE1	PLAU__NM_002658.1_PROBE1	-4.61292
DUSP1__NM_004417.2_PROBE1	PSMB9__NM_002800.1_PROBE1	0.679703
FOS__1227212CB1_PROBE1	PSMB9__NM_002800.1_PROBE1	-0.597143
GATA3__NM_032742.1_PROBE1	PSMB9__NM_002800.1_PROBE1	-4.31567
ID1__NM_002165.1_PROBE1	PSMB9__NM_002800.1_PROBE1	-1.50485
IRF7__NM_004031.1_PROBE1	PSMB9__NM_002800.1_PROBE1	-2.54105
BCL3__NM_005178.1_PROBE1	PTGS2__NM_000963.1_PROBE1	27.8999
DUSP1__NM_004417.2_PROBE1	PTGS2__NM_000963.1_PROBE1	50.7524
ID1__NM_002165.1_PROBE1	PTGS2__NM_000963.1_PROBE1	39.9237
IER3__NM_003897.1_PROBE1	PTGS2__NM_000963.1_PROBE1	-38.2468
IRF7__NM_004031.1_PROBE1	PTGS2__NM_000963.1_PROBE1	30.9953
FOS__1227212CB1_PROBE1	RELB__NM_006509.1_PROBE1	6.82774
NFATC1__8224569CB1_PROBE1	SOD2__NM_000636.1_PROBE1	1.10924
DUSP1__NM_004417.2_PROBE1	STAT5A__NM_003152.1_PROBE1	-0.979089
FOS__1227212CB1_PROBE1	STAT5A__NM_003152.1_PROBE1	5.89056
ID1__U57645_PROBE1	STAT5A__NM_003152.1_PROBE1	-6.30399
IL6__NM_000600.1_PROBE1	STAT5A__NM_003152.1_PROBE1	-2.10225
IRF7__NM_004031.1_PROBE1	STAT5A__NM_003152.1_PROBE1	-2.43583
CXCL10__NM_001565.1_PROBE1	TLR2__NM_003264.1_PROBE1	-1.44634
DUSP1__NM_004417.2_PROBE1	TLR2__NM_003264.1_PROBE1	-1.7966
ID1__NM_002165.1_PROBE1	TLR2__NM_003264.1_PROBE1	-2.56651
IFNGR2__NM_005534.1_PROBE1	TLR2__NM_003264.1_PROBE1	3.93318
IRF7__NM_004031.1_PROBE1	TLR2__NM_003264.1_PROBE1	-1.89928
DUSP1__NM_004417.2_PROBE1	TNFAIP3__NM_006290.1_PROBE1	27.9279
DUSP1__NM_004417.2_PROBE1	TNFRSF10B__AF016266_PROBE1	6.06288
FOS__1227212CB1_PROBE1	TNFRSF10B__AF016266_PROBE1	-3.94277
ID1__NM_002165.1_PROBE1	TNFRSF10B__AF016266_PROBE1	6.45706
NFATC1__8224569CB1_PROBE1	TNFRSF10B__AF016266_PROBE1	2.65947
PSMB9__NM_002800.1_PROBE1	TNFRSF10B__AF016266_PROBE1	1.75621
DUSP1__NM_004417.2_PROBE1	TNFSF10__NM_003810.1_PROBE1	2.95541
FOS__1227212CB1_PROBE1	TNFSF10__NM_003810.1_PROBE1	-3.87364
ID1__1453654.5_PROBE1	TNFSF10__NM_003810.1_PROBE1	4.84399
NFATC1__8224569CB1_PROBE1	TNFSF10__NM_003810.1_PROBE1	2.37124
TUBB2B__X79535_PROBE1	TNFSF10__NM_003810.1_PROBE1	2.38182
CFB__NM_001710.2_PROBE1	TNIP1__NM_006058.1_PROBE1	2.60468
DUSP1__NM_004417.2_PROBE1	TNIP1__NM_006058.1_PROBE1	-0.974996
ID1__1453654.5_PROBE1	TNIP1__NM_006058.1_PROBE1	3.69806
IL6__NM_000600.1_PROBE1	TNIP1__NM_006058.1_PROBE1	2.04582
IRF7__NM_004031.1_PROBE1	TNIP1__NM_006058.1_PROBE1	-2.20363
DUSP1__NM_004417.2_PROBE1	TUBB2B__X79535_PROBE1	0.77623
ID1__NM_002165.1_PROBE1	TUBB2B__X79535_PROBE1	3.67017
IL1A__NM_000575.1_PROBE1	TUBB2B__X79535_PROBE1	-2.16616
IL6__NM_000600.1_PROBE1	TUBB2B__X79535_PROBE1	3.44374
IRF7__NM_004031.1_PROBE1	TUBB2B__X79535_PROBE1	8.61106
FOS__1227212CB1_PROBE1	VCAM1__NM_001078.1_PROBE1	-24.323
ID1__NM_002165.1_PROBE1	VCAM1__NM_001078.1_PROBE1	-15.9426
IL6__NM_000600.1_PROBE1	VCAM1__NM_001078.1_PROBE1	25.4176
IRF7__NM_004031.1_PROBE1	VCAM1__NM_001078.1_PROBE1	-54.0445
NFATC1__8224569CB1_PROBE1	VCAM1__NM_001078.1_PROBE1	-5.77461
