# Supplementary material for: Integration of Steady-State and Temporal Gene Expression Data for the Inference of Gene Regulatory Networks
Source: PLoS One. 2013 Aug 14;8(8):e72103. doi: 10.1371/journal.pone.0072103 (PMC3743784; doi:10.1371/journal.pone.0072103)
Supplement: Table S4 — Interactions inferred from the combined dataset of 50 RNAs using cMIKANA. 738 interactions were identified by cMIKANA from the combination of the siRNA disruptant and the TNF time course data of 50 RNAs. Each interaction is defined by a regulator gene (parent) pointing to a target gene (child) with an interaction coefficient showing the strength of the interaction. (XLSX) [file pone.0072103.s004.xlsx]

## Sheet: Sheet1
Parent	Child	Interaction Coefficient
CCL5__NM_002985.1_PROBE1	BCL2A1__NM_004049.2_PROBE1	-0.122807
ETS1__AK001630_PROBE1	BCL2A1__NM_004049.2_PROBE1	-0.228512
F3__NM_001993.2_PROBE1	BCL2A1__NM_004049.2_PROBE1	2.07779
FOS__1227212CB1_PROBE1	BCL2A1__NM_004049.2_PROBE1	1.31648
HIVEP2__NM_006734.1_PROBE1	BCL2A1__NM_004049.2_PROBE1	-1.67988
MAP3K8__NM_005204.1_PROBE1	BCL2A1__NM_004049.2_PROBE1	0.351361
BCL2A1__NM_004049.2_PROBE1	BCL3__NM_005178.1_PROBE1	0.0977896
CFB__NM_001710.2_PROBE1	BCL3__NM_005178.1_PROBE1	-0.035436
CFLAR__NM_003879.1_PROBE1	BCL3__NM_005178.1_PROBE1	-2.2165
CX3CL1__NM_002996.1_PROBE1	BCL3__NM_005178.1_PROBE1	-0.105386
CXCL3__NM_002090.1_PROBE1	BCL3__NM_005178.1_PROBE1	0.0318145
DUSP1__NM_004417.2_PROBE1	BCL3__NM_005178.1_PROBE1	-0.0139329
ETS1__AK001630_PROBE1	BCL3__NM_005178.1_PROBE1	-0.0439941
F3__NM_001993.2_PROBE1	BCL3__NM_005178.1_PROBE1	0.395057
FOS__1227212CB1_PROBE1	BCL3__NM_005178.1_PROBE1	0.187396
HIVEP2__NM_006734.1_PROBE1	BCL3__NM_005178.1_PROBE1	-0.641591
HIVEP2__X65644_PROBE1	BCL3__NM_005178.1_PROBE1	0.134779
ID1__NM_002165.1_PROBE1	BCL3__NM_005178.1_PROBE1	0.131964
IER3__NM_003897.1_PROBE1	BCL3__NM_005178.1_PROBE1	2.52355
IL15__2469073CB1_PROBE1	BCL3__NM_005178.1_PROBE1	-0.0932172
IL1A__NM_000575.1_PROBE1	BCL3__NM_005178.1_PROBE1	0.0439576
IRF1__NM_002198.1_PROBE1	BCL3__NM_005178.1_PROBE1	0.075684
MAP3K8__NM_005204.1_PROBE1	BCL3__NM_005178.1_PROBE1	0.0623744
MSX1__NM_002448.1_PROBE1	BCL3__NM_005178.1_PROBE1	-0.0357077
NFKBIA__NM_020529.1_PROBE1	BCL3__NM_005178.1_PROBE1	-0.129415
RELB__NM_006509.1_PROBE1	BCL3__NM_005178.1_PROBE1	0.283792
SOD2__NM_000636.1_PROBE1	BCL3__NM_005178.1_PROBE1	-0.32385
TLR2__NM_003264.1_PROBE1	BCL3__NM_005178.1_PROBE1	0.123104
TNFSF10__NM_003810.1_PROBE1	BCL3__NM_005178.1_PROBE1	0.0778199
TNIP1__NM_006058.1_PROBE1	BCL3__NM_005178.1_PROBE1	-0.0919024
TUBB2B__X79535_PROBE1	BCL3__NM_005178.1_PROBE1	0.0634362
VCAM1__NM_001078.1_PROBE1	BCL3__NM_005178.1_PROBE1	0.0248299
F3__NM_001993.2_PROBE1	BCL6__NM_001706.1_PROBE1	0.73858
FOS__1227212CB1_PROBE1	BCL6__NM_001706.1_PROBE1	0.561488
HIVEP2__NM_006734.1_PROBE1	BCL6__NM_001706.1_PROBE1	-1.41075
CD69__NM_001781.1_PROBE1	CCL5__NM_002985.1_PROBE1	0.092349
F3__NM_001993.2_PROBE1	CCL5__NM_002985.1_PROBE1	0.304848
GATA3__NM_032742.1_PROBE1	CCL5__NM_002985.1_PROBE1	-0.0375103
F3__NM_001993.2_PROBE1	CD69__NM_001781.1_PROBE1	-1.21906
FOS__1227212CB1_PROBE1	CD69__NM_001781.1_PROBE1	-0.371186
HIVEP2__NM_006734.1_PROBE1	CD69__NM_001781.1_PROBE1	1.94988
TUBB2B__X79535_PROBE1	CD69__NM_001781.1_PROBE1	-0.295882
FOS__1227212CB1_PROBE1	CFB__NM_001710.2_PROBE1	-0.269096
HIVEP2__NM_006734.1_PROBE1	CFB__NM_001710.2_PROBE1	0.438764
ID1__U57645_PROBE1	CFB__NM_001710.2_PROBE1	-0.0719411
RELB__NM_006509.1_PROBE1	CFB__NM_001710.2_PROBE1	0.19514
BCL2A1__NM_004049.2_PROBE1	CFLAR__NM_003879.1_PROBE1	0.0223236
CCL5__NM_002985.1_PROBE1	CFLAR__NM_003879.1_PROBE1	-0.00486274
CFB__NM_001710.2_PROBE1	CFLAR__NM_003879.1_PROBE1	-0.00103577
CX3CL1__NM_002996.1_PROBE1	CFLAR__NM_003879.1_PROBE1	-0.0149355
CXCL10__NM_001565.1_PROBE1	CFLAR__NM_003879.1_PROBE1	0.0113272
CXCL3__NM_002090.1_PROBE1	CFLAR__NM_003879.1_PROBE1	0.00341232
DUSP1__NM_004417.2_PROBE1	CFLAR__NM_003879.1_PROBE1	-0.0126922
ETS1__AK001630_PROBE1	CFLAR__NM_003879.1_PROBE1	-0.0104505
F3__NM_001993.2_PROBE1	CFLAR__NM_003879.1_PROBE1	0.0770458
FOS__1227212CB1_PROBE1	CFLAR__NM_003879.1_PROBE1	0.026145
GATA3__NM_032742.1_PROBE1	CFLAR__NM_003879.1_PROBE1	-0.306756
HIVEP2__NM_006734.1_PROBE1	CFLAR__NM_003879.1_PROBE1	0.039369
HIVEP2__X65644_PROBE1	CFLAR__NM_003879.1_PROBE1	-0.0107886
ID1__1453654.5_PROBE1	CFLAR__NM_003879.1_PROBE1	-0.0102214
ID1__NM_002165.1_PROBE1	CFLAR__NM_003879.1_PROBE1	0.0131334
ID1__U57645_PROBE1	CFLAR__NM_003879.1_PROBE1	0.00761895
IER3__NM_003897.1_PROBE1	CFLAR__NM_003879.1_PROBE1	0.941994
IKBKE__NM_014002.1_PROBE1	CFLAR__NM_003879.1_PROBE1	-0.0229901
IL15__2469073CB1_PROBE1	CFLAR__NM_003879.1_PROBE1	-0.00635753
IL1A__NM_000575.1_PROBE1	CFLAR__NM_003879.1_PROBE1	-0.00137392
IL6__NM_000600.1_PROBE1	CFLAR__NM_003879.1_PROBE1	0.0157162
IRF1__NM_002198.1_PROBE1	CFLAR__NM_003879.1_PROBE1	0.00580095
MAP3K8__NM_005204.1_PROBE1	CFLAR__NM_003879.1_PROBE1	0.0232696
NFKB1__NM_003998.1_PROBE1	CFLAR__NM_003879.1_PROBE1	-0.321617
PSMB9__NM_002800.1_PROBE1	CFLAR__NM_003879.1_PROBE1	-0.24648
RELB__NM_006509.1_PROBE1	CFLAR__NM_003879.1_PROBE1	0.0520211
SOD2__NM_000636.1_PROBE1	CFLAR__NM_003879.1_PROBE1	-0.0972047
TLR2__NM_003264.1_PROBE1	CFLAR__NM_003879.1_PROBE1	-0.00881316
TNFAIP3__NM_006290.1_PROBE1	CFLAR__NM_003879.1_PROBE1	-0.00826475
TNFSF10__NM_003810.1_PROBE1	CFLAR__NM_003879.1_PROBE1	0.00890226
TNIP1__NM_006058.1_PROBE1	CFLAR__NM_003879.1_PROBE1	0.00803341
TUBB2B__X79535_PROBE1	CFLAR__NM_003879.1_PROBE1	0.00911711
VCAM1__NM_001078.1_PROBE1	CFLAR__NM_003879.1_PROBE1	-0.0299061
BCL2A1__NM_004049.2_PROBE1	CX3CL1__NM_002996.1_PROBE1	0.0554168
DUSP1__NM_004417.2_PROBE1	CX3CL1__NM_002996.1_PROBE1	-0.0310821
HIVEP2__NM_006734.1_PROBE1	CX3CL1__NM_002996.1_PROBE1	0.4408
HIVEP2__X65644_PROBE1	CX3CL1__NM_002996.1_PROBE1	0.0983947
IKBKE__NM_014002.1_PROBE1	CX3CL1__NM_002996.1_PROBE1	-0.0937993
IL15__2469073CB1_PROBE1	CX3CL1__NM_002996.1_PROBE1	-0.071101
RELB__NM_006509.1_PROBE1	CX3CL1__NM_002996.1_PROBE1	0.153469
VCAM1__NM_001078.1_PROBE1	CX3CL1__NM_002996.1_PROBE1	0.187204
BCL2A1__NM_004049.2_PROBE1	CXCL10__NM_001565.1_PROBE1	0.27293
BCL6__NM_001706.1_PROBE1	CXCL10__NM_001565.1_PROBE1	0.124301
CX3CL1__NM_002996.1_PROBE1	CXCL10__NM_001565.1_PROBE1	0.493361
CXCL3__NM_002090.1_PROBE1	CXCL10__NM_001565.1_PROBE1	0.669256
F3__NM_001993.2_PROBE1	CXCL10__NM_001565.1_PROBE1	0.303177
FOS__1227212CB1_PROBE1	CXCL10__NM_001565.1_PROBE1	-1.17365
HIVEP2__NM_006734.1_PROBE1	CXCL10__NM_001565.1_PROBE1	3.72122
ID1__U57645_PROBE1	CXCL10__NM_001565.1_PROBE1	-0.173115
IER3__NM_003897.1_PROBE1	CXCL10__NM_001565.1_PROBE1	-0.714729
IL1A__NM_000575.1_PROBE1	CXCL10__NM_001565.1_PROBE1	-0.135579
MAP3K8__NM_005204.1_PROBE1	CXCL10__NM_001565.1_PROBE1	-0.119924
RELB__NM_006509.1_PROBE1	CXCL10__NM_001565.1_PROBE1	0.604694
TLR2__NM_003264.1_PROBE1	CXCL10__NM_001565.1_PROBE1	0.904838
CCL5__NM_002985.1_PROBE1	CXCL3__NM_002090.1_PROBE1	-0.769281
DUSP1__NM_004417.2_PROBE1	CXCL3__NM_002090.1_PROBE1	0.95922
F3__NM_001993.2_PROBE1	CXCL3__NM_002090.1_PROBE1	9.30067
FOS__1227212CB1_PROBE1	CXCL3__NM_002090.1_PROBE1	2.00013
HIVEP2__NM_006734.1_PROBE1	CXCL3__NM_002090.1_PROBE1	-15.9149
HIVEP2__X65644_PROBE1	CXCL3__NM_002090.1_PROBE1	-2.8624
IL15__2469073CB1_PROBE1	CXCL3__NM_002090.1_PROBE1	1.12937
IL6__NM_000600.1_PROBE1	CXCL3__NM_002090.1_PROBE1	1.0072
TLR2__NM_003264.1_PROBE1	CXCL3__NM_002090.1_PROBE1	3.5225
TUBB2B__X79535_PROBE1	CXCL3__NM_002090.1_PROBE1	1.86433
VCAM1__NM_001078.1_PROBE1	CXCL3__NM_002090.1_PROBE1	-4.31177
BCL2A1__NM_004049.2_PROBE1	DUSP1__NM_004417.2_PROBE1	-0.0838735
BCL3__NM_005178.1_PROBE1	DUSP1__NM_004417.2_PROBE1	0.569472
BCL6__NM_001706.1_PROBE1	DUSP1__NM_004417.2_PROBE1	-0.0205812
CCL5__NM_002985.1_PROBE1	DUSP1__NM_004417.2_PROBE1	0.0252262
CD69__NM_001781.1_PROBE1	DUSP1__NM_004417.2_PROBE1	-0.05146
CFB__NM_001710.2_PROBE1	DUSP1__NM_004417.2_PROBE1	-0.0107217
CFLAR__NM_003879.1_PROBE1	DUSP1__NM_004417.2_PROBE1	0.948792
CX3CL1__NM_002996.1_PROBE1	DUSP1__NM_004417.2_PROBE1	-0.0064823
CXCL10__NM_001565.1_PROBE1	DUSP1__NM_004417.2_PROBE1	-0.00578351
CXCL3__NM_002090.1_PROBE1	DUSP1__NM_004417.2_PROBE1	-0.0606551
DUSP1__NM_004417.2_PROBE1	DUSP1__NM_004417.2_PROBE1	0.042193
ETS1__AK001630_PROBE1	DUSP1__NM_004417.2_PROBE1	0.0316752
F3__NM_001993.2_PROBE1	DUSP1__NM_004417.2_PROBE1	-0.313282
FOS__1227212CB1_PROBE1	DUSP1__NM_004417.2_PROBE1	-0.0250782
GATA3__NM_032742.1_PROBE1	DUSP1__NM_004417.2_PROBE1	1.27626
HIVEP2__NM_006734.1_PROBE1	DUSP1__NM_004417.2_PROBE1	0.281042
HIVEP2__X65644_PROBE1	DUSP1__NM_004417.2_PROBE1	0.0107904
ID1__1453654.5_PROBE1	DUSP1__NM_004417.2_PROBE1	0.0205477
ID1__U57645_PROBE1	DUSP1__NM_004417.2_PROBE1	-0.0343863
IER3__NM_003897.1_PROBE1	DUSP1__NM_004417.2_PROBE1	-3.68087
IKBKE__NM_014002.1_PROBE1	DUSP1__NM_004417.2_PROBE1	0.0375338
IL1A__NM_000575.1_PROBE1	DUSP1__NM_004417.2_PROBE1	0.0521391
IL6__NM_000600.1_PROBE1	DUSP1__NM_004417.2_PROBE1	-0.0573123
IL8__NM_000584.1_PROBE1	DUSP1__NM_004417.2_PROBE1	-0.0308271
IRF1__NM_002198.1_PROBE1	DUSP1__NM_004417.2_PROBE1	-0.00773251
IRF7__NM_004031.1_PROBE1	DUSP1__NM_004417.2_PROBE1	0.0943877
MAP3K8__NM_005204.1_PROBE1	DUSP1__NM_004417.2_PROBE1	0.0347795
NFKB1__NM_003998.1_PROBE1	DUSP1__NM_004417.2_PROBE1	0.925845
NFKBIA__NM_020529.1_PROBE1	DUSP1__NM_004417.2_PROBE1	0.0704501
RELB__NM_006509.1_PROBE1	DUSP1__NM_004417.2_PROBE1	-0.259743
TLR2__NM_003264.1_PROBE1	DUSP1__NM_004417.2_PROBE1	-0.0336785
TNFRSF10B__AF016266_PROBE1	DUSP1__NM_004417.2_PROBE1	0.0206318
TNFSF10__NM_003810.1_PROBE1	DUSP1__NM_004417.2_PROBE1	-0.0478322
TNIP1__NM_006058.1_PROBE1	DUSP1__NM_004417.2_PROBE1	-0.112695
TUBB2B__X79535_PROBE1	DUSP1__NM_004417.2_PROBE1	-0.0971766
VCAM1__NM_001078.1_PROBE1	DUSP1__NM_004417.2_PROBE1	0.194948
BCL6__NM_001706.1_PROBE1	ETS1__AK001630_PROBE1	-0.057198
CCL5__NM_002985.1_PROBE1	ETS1__AK001630_PROBE1	-0.0508347
CX3CL1__NM_002996.1_PROBE1	ETS1__AK001630_PROBE1	-0.209207
CXCL10__NM_001565.1_PROBE1	ETS1__AK001630_PROBE1	0.0605771
ETS1__AK001630_PROBE1	ETS1__AK001630_PROBE1	-0.0162154
F3__NM_001993.2_PROBE1	ETS1__AK001630_PROBE1	0.290733
FOS__1227212CB1_PROBE1	ETS1__AK001630_PROBE1	0.337248
HIVEP2__NM_006734.1_PROBE1	ETS1__AK001630_PROBE1	0.290763
HIVEP2__X65644_PROBE1	ETS1__AK001630_PROBE1	-0.0410402
ID1__NM_002165.1_PROBE1	ETS1__AK001630_PROBE1	0.0691578
IER3__NM_003897.1_PROBE1	ETS1__AK001630_PROBE1	1.85571
IL15__2469073CB1_PROBE1	ETS1__AK001630_PROBE1	0.0303718
IL6__NM_000600.1_PROBE1	ETS1__AK001630_PROBE1	0.0900332
IRF1__NM_002198.1_PROBE1	ETS1__AK001630_PROBE1	0.0599281
IRF7__NM_004031.1_PROBE1	ETS1__AK001630_PROBE1	0.384286
MAP3K8__NM_005204.1_PROBE1	ETS1__AK001630_PROBE1	0.0411972
NFKBIA__NM_020529.1_PROBE1	ETS1__AK001630_PROBE1	0.0414368
PSMB9__NM_002800.1_PROBE1	ETS1__AK001630_PROBE1	-1.81429
RELB__NM_006509.1_PROBE1	ETS1__AK001630_PROBE1	0.0677801
SOD2__NM_000636.1_PROBE1	ETS1__AK001630_PROBE1	-0.50451
STAT5A__NM_003152.1_PROBE1	ETS1__AK001630_PROBE1	-0.0152066
TLR2__NM_003264.1_PROBE1	ETS1__AK001630_PROBE1	-0.0527639
TNFAIP3__NM_006290.1_PROBE1	ETS1__AK001630_PROBE1	-0.0306229
TNIP1__NM_006058.1_PROBE1	ETS1__AK001630_PROBE1	-0.12745
TUBB2B__X79535_PROBE1	ETS1__AK001630_PROBE1	-0.0579119
VCAM1__NM_001078.1_PROBE1	ETS1__AK001630_PROBE1	-0.114822
CCL5__NM_002985.1_PROBE1	F3__NM_001993.2_PROBE1	-2.05926
F3__NM_001993.2_PROBE1	F3__NM_001993.2_PROBE1	30.4954
FOS__1227212CB1_PROBE1	F3__NM_001993.2_PROBE1	9.73922
HIVEP2__NM_006734.1_PROBE1	F3__NM_001993.2_PROBE1	-36.1877
HIVEP2__X65644_PROBE1	F3__NM_001993.2_PROBE1	-10.0313
IL15__2469073CB1_PROBE1	F3__NM_001993.2_PROBE1	4.89497
IL6__NM_000600.1_PROBE1	F3__NM_001993.2_PROBE1	4.69741
VCAM1__NM_001078.1_PROBE1	F3__NM_001993.2_PROBE1	-11.7322
F3__NM_001993.2_PROBE1	FOS__1227212CB1_PROBE1	-2.76517
FOS__1227212CB1_PROBE1	FOS__1227212CB1_PROBE1	-1.22481
HIVEP2__NM_006734.1_PROBE1	FOS__1227212CB1_PROBE1	1.96998
ID1__U57645_PROBE1	FOS__1227212CB1_PROBE1	-0.215028
VCAM1__NM_001078.1_PROBE1	FOS__1227212CB1_PROBE1	1.0592
F3__NM_001993.2_PROBE1	GATA3__NM_032742.1_PROBE1	-0.0607617
TNFSF10__NM_003810.1_PROBE1	GATA3__NM_032742.1_PROBE1	0.00517812
FOS__1227212CB1_PROBE1	HIVEP2__NM_006734.1_PROBE1	0.918223
HIVEP2__X65644_PROBE1	HIVEP2__NM_006734.1_PROBE1	0.756942
IL15__2469073CB1_PROBE1	HIVEP2__NM_006734.1_PROBE1	-0.41474
MAP3K8__NM_005204.1_PROBE1	HIVEP2__NM_006734.1_PROBE1	0.526695
TLR2__NM_003264.1_PROBE1	HIVEP2__NM_006734.1_PROBE1	-1.7648
F3__NM_001993.2_PROBE1	HIVEP2__X65644_PROBE1	1.84909
FOS__1227212CB1_PROBE1	HIVEP2__X65644_PROBE1	2.97963
HIVEP2__NM_006734.1_PROBE1	HIVEP2__X65644_PROBE1	-3.39886
HIVEP2__X65644_PROBE1	HIVEP2__X65644_PROBE1	2.39543
IL15__2469073CB1_PROBE1	HIVEP2__X65644_PROBE1	-1.30192
MAP3K8__NM_005204.1_PROBE1	HIVEP2__X65644_PROBE1	1.46398
TLR2__NM_003264.1_PROBE1	HIVEP2__X65644_PROBE1	-4.28535
BCL2A1__NM_004049.2_PROBE1	ICAM1__NM_000201.1_PROBE1	0.0704584
BCL3__NM_005178.1_PROBE1	ICAM1__NM_000201.1_PROBE1	-0.319315
BCL6__NM_001706.1_PROBE1	ICAM1__NM_000201.1_PROBE1	0.0108635
CCL5__NM_002985.1_PROBE1	ICAM1__NM_000201.1_PROBE1	-0.0426769
CD69__NM_001781.1_PROBE1	ICAM1__NM_000201.1_PROBE1	-0.00900084
CFLAR__NM_003879.1_PROBE1	ICAM1__NM_000201.1_PROBE1	-1.00623
CX3CL1__NM_002996.1_PROBE1	ICAM1__NM_000201.1_PROBE1	-0.0608812
CXCL10__NM_001565.1_PROBE1	ICAM1__NM_000201.1_PROBE1	-0.00922767
CXCL3__NM_002090.1_PROBE1	ICAM1__NM_000201.1_PROBE1	0.0138997
DUSP1__NM_004417.2_PROBE1	ICAM1__NM_000201.1_PROBE1	-0.0345122
ETS1__AK001630_PROBE1	ICAM1__NM_000201.1_PROBE1	-0.0334254
F3__NM_001993.2_PROBE1	ICAM1__NM_000201.1_PROBE1	0.388837
FOS__1227212CB1_PROBE1	ICAM1__NM_000201.1_PROBE1	0.160933
GATA3__NM_032742.1_PROBE1	ICAM1__NM_000201.1_PROBE1	-0.800074
HIVEP2__NM_006734.1_PROBE1	ICAM1__NM_000201.1_PROBE1	0.0396047
HIVEP2__X65644_PROBE1	ICAM1__NM_000201.1_PROBE1	-0.0781385
ID1__1453654.5_PROBE1	ICAM1__NM_000201.1_PROBE1	-0.0477148
ID1__NM_002165.1_PROBE1	ICAM1__NM_000201.1_PROBE1	0.0539876
ID1__U57645_PROBE1	ICAM1__NM_000201.1_PROBE1	0.0561087
IER3__NM_003897.1_PROBE1	ICAM1__NM_000201.1_PROBE1	2.96353
IFNGR2__NM_005534.1_PROBE1	ICAM1__NM_000201.1_PROBE1	-0.0736855
IKBKE__NM_014002.1_PROBE1	ICAM1__NM_000201.1_PROBE1	-0.038645
IL15__2469073CB1_PROBE1	ICAM1__NM_000201.1_PROBE1	-0.0233312
IL6__NM_000600.1_PROBE1	ICAM1__NM_000201.1_PROBE1	0.0640445
IRF1__NM_002198.1_PROBE1	ICAM1__NM_000201.1_PROBE1	0.0396539
MAP3K8__NM_005204.1_PROBE1	ICAM1__NM_000201.1_PROBE1	0.0133677
MSX1__NM_002448.1_PROBE1	ICAM1__NM_000201.1_PROBE1	-0.0065835
NFKB1__NM_003998.1_PROBE1	ICAM1__NM_000201.1_PROBE1	-0.737875
NFKBIA__AA595964_PROBE1	ICAM1__NM_000201.1_PROBE1	0.097195
NFKBIA__NM_020529.1_PROBE1	ICAM1__NM_000201.1_PROBE1	-0.0456882
RELB__NM_006509.1_PROBE1	ICAM1__NM_000201.1_PROBE1	0.227531
SOD2__NM_000636.1_PROBE1	ICAM1__NM_000201.1_PROBE1	-0.223514
TLR2__NM_003264.1_PROBE1	ICAM1__NM_000201.1_PROBE1	0.0699488
TNFAIP3__NM_006290.1_PROBE1	ICAM1__NM_000201.1_PROBE1	0.0159214
TNFSF10__NM_003810.1_PROBE1	ICAM1__NM_000201.1_PROBE1	0.0518668
TNIP1__NM_006058.1_PROBE1	ICAM1__NM_000201.1_PROBE1	0.0121794
TUBB2B__X79535_PROBE1	ICAM1__NM_000201.1_PROBE1	0.0552385
VCAM1__NM_001078.1_PROBE1	ICAM1__NM_000201.1_PROBE1	-0.114283
HIVEP2__NM_006734.1_PROBE1	ID1__1453654.5_PROBE1	-0.295312
HIVEP2__X65644_PROBE1	ID1__1453654.5_PROBE1	-0.248745
IL15__2469073CB1_PROBE1	ID1__1453654.5_PROBE1	0.0992408
TLR2__NM_003264.1_PROBE1	ID1__1453654.5_PROBE1	0.320364
BCL2A1__NM_004049.2_PROBE1	ID1__NM_002165.1_PROBE1	0.0744429
BCL3__NM_005178.1_PROBE1	ID1__NM_002165.1_PROBE1	-0.284844
BCL6__NM_001706.1_PROBE1	ID1__NM_002165.1_PROBE1	-0.0120491
CCL5__NM_002985.1_PROBE1	ID1__NM_002165.1_PROBE1	-0.0980669
CD69__NM_001781.1_PROBE1	ID1__NM_002165.1_PROBE1	0.0384705
CX3CL1__NM_002996.1_PROBE1	ID1__NM_002165.1_PROBE1	0.0441244
CXCL10__NM_001565.1_PROBE1	ID1__NM_002165.1_PROBE1	-0.0271863
CXCL3__NM_002090.1_PROBE1	ID1__NM_002165.1_PROBE1	0.0338345
F3__NM_001993.2_PROBE1	ID1__NM_002165.1_PROBE1	0.384385
HIVEP2__X65644_PROBE1	ID1__NM_002165.1_PROBE1	-0.166267
ICAM1__NM_000201.1_PROBE1	ID1__NM_002165.1_PROBE1	-2.23253
ID1__1453654.5_PROBE1	ID1__NM_002165.1_PROBE1	-0.0371032
ID1__NM_002165.1_PROBE1	ID1__NM_002165.1_PROBE1	-0.130836
IER3__NM_003897.1_PROBE1	ID1__NM_002165.1_PROBE1	1.28384
IKBKE__NM_014002.1_PROBE1	ID1__NM_002165.1_PROBE1	0.0516456
IL15__2469073CB1_PROBE1	ID1__NM_002165.1_PROBE1	0.0650754
IL1A__NM_000575.1_PROBE1	ID1__NM_002165.1_PROBE1	-0.0415608
IL6__NM_000600.1_PROBE1	ID1__NM_002165.1_PROBE1	0.0416514
IL8__NM_000584.1_PROBE1	ID1__NM_002165.1_PROBE1	0.200288
IRF1__NM_002198.1_PROBE1	ID1__NM_002165.1_PROBE1	-0.00392003
IRF7__NM_004031.1_PROBE1	ID1__NM_002165.1_PROBE1	-0.279143
MAP3K8__NM_005204.1_PROBE1	ID1__NM_002165.1_PROBE1	-0.136765
MSX1__NM_002448.1_PROBE1	ID1__NM_002165.1_PROBE1	-0.0299465
NFKBIA__AA595964_PROBE1	ID1__NM_002165.1_PROBE1	0.127114
NFKBIA__NM_020529.1_PROBE1	ID1__NM_002165.1_PROBE1	0.00778341
PLAU__NM_002658.1_PROBE1	ID1__NM_002165.1_PROBE1	-0.123158
PSMB9__NM_002800.1_PROBE1	ID1__NM_002165.1_PROBE1	0.860467
RELB__NM_006509.1_PROBE1	ID1__NM_002165.1_PROBE1	0.0555916
SOD2__NM_000636.1_PROBE1	ID1__NM_002165.1_PROBE1	0.440638
STAT5A__NM_003152.1_PROBE1	ID1__NM_002165.1_PROBE1	0.00944675
TLR2__NM_003264.1_PROBE1	ID1__NM_002165.1_PROBE1	0.28939
TNFAIP3__NM_006290.1_PROBE1	ID1__NM_002165.1_PROBE1	0.222656
TNFSF10__NM_003810.1_PROBE1	ID1__NM_002165.1_PROBE1	0.0139259
TNIP1__NM_006058.1_PROBE1	ID1__NM_002165.1_PROBE1	0.0904254
TUBB2B__X79535_PROBE1	ID1__NM_002165.1_PROBE1	0.0551499
VCAM1__NM_001078.1_PROBE1	ID1__NM_002165.1_PROBE1	-0.150677
DUSP1__NM_004417.2_PROBE1	ID1__U57645_PROBE1	0.0456367
F3__NM_001993.2_PROBE1	ID1__U57645_PROBE1	0.200025
HIVEP2__NM_006734.1_PROBE1	ID1__U57645_PROBE1	-0.59627
HIVEP2__X65644_PROBE1	ID1__U57645_PROBE1	-0.161828
TLR2__NM_003264.1_PROBE1	ID1__U57645_PROBE1	0.311533
HIVEP2__NM_006734.1_PROBE1	IER3__NM_003897.1_PROBE1	-0.732995
HIVEP2__X65644_PROBE1	IER3__NM_003897.1_PROBE1	-0.609214
IL15__2469073CB1_PROBE1	IER3__NM_003897.1_PROBE1	0.250734
TLR2__NM_003264.1_PROBE1	IER3__NM_003897.1_PROBE1	0.778912
CCL5__NM_002985.1_PROBE1	IFNGR2__NM_005534.1_PROBE1	-0.0397185
CX3CL1__NM_002996.1_PROBE1	IFNGR2__NM_005534.1_PROBE1	-0.1459
F3__NM_001993.2_PROBE1	IFNGR2__NM_005534.1_PROBE1	0.42189
FOS__1227212CB1_PROBE1	IFNGR2__NM_005534.1_PROBE1	0.319674
IL6__NM_000600.1_PROBE1	IFNGR2__NM_005534.1_PROBE1	0.0620309
IRF1__NM_002198.1_PROBE1	IFNGR2__NM_005534.1_PROBE1	0.0309877
TLR2__NM_003264.1_PROBE1	IFNGR2__NM_005534.1_PROBE1	-0.241705
TUBB2B__X79535_PROBE1	IFNGR2__NM_005534.1_PROBE1	-0.0491592
VCAM1__NM_001078.1_PROBE1	IFNGR2__NM_005534.1_PROBE1	-0.149129
DUSP1__NM_004417.2_PROBE1	IKBKE__NM_014002.1_PROBE1	-0.0317994
HIVEP2__NM_006734.1_PROBE1	IKBKE__NM_014002.1_PROBE1	0.389221
HIVEP2__X65644_PROBE1	IKBKE__NM_014002.1_PROBE1	0.0531883
RELB__NM_006509.1_PROBE1	IKBKE__NM_014002.1_PROBE1	0.068903
TLR2__NM_003264.1_PROBE1	IKBKE__NM_014002.1_PROBE1	-0.18018
TUBB2B__X79535_PROBE1	IKBKE__NM_014002.1_PROBE1	-0.0743682
BCL2A1__NM_004049.2_PROBE1	IL15__2469073CB1_PROBE1	0.0378817
BCL6__NM_001706.1_PROBE1	IL15__2469073CB1_PROBE1	-0.0113835
CXCL3__NM_002090.1_PROBE1	IL15__2469073CB1_PROBE1	0.072634
DUSP1__NM_004417.2_PROBE1	IL15__2469073CB1_PROBE1	-0.0206256
F3__NM_001993.2_PROBE1	IL15__2469073CB1_PROBE1	0.073801
FOS__1227212CB1_PROBE1	IL15__2469073CB1_PROBE1	-0.0621885
HIVEP2__NM_006734.1_PROBE1	IL15__2469073CB1_PROBE1	0.761625
ID1__1453654.5_PROBE1	IL15__2469073CB1_PROBE1	-0.0229043
IKBKE__NM_014002.1_PROBE1	IL15__2469073CB1_PROBE1	-0.0661865
IL1A__NM_000575.1_PROBE1	IL15__2469073CB1_PROBE1	-0.0139129
RELB__NM_006509.1_PROBE1	IL15__2469073CB1_PROBE1	0.112143
TLR2__NM_003264.1_PROBE1	IL15__2469073CB1_PROBE1	-0.0309023
TUBB2B__X79535_PROBE1	IL15__2469073CB1_PROBE1	-0.0643772
F3__NM_001993.2_PROBE1	IL1A__NM_000575.1_PROBE1	3.8899
HIVEP2__NM_006734.1_PROBE1	IL1A__NM_000575.1_PROBE1	-6.08219
HIVEP2__X65644_PROBE1	IL1A__NM_000575.1_PROBE1	-3.04701
IL15__2469073CB1_PROBE1	IL1A__NM_000575.1_PROBE1	0.914695
TLR2__NM_003264.1_PROBE1	IL1A__NM_000575.1_PROBE1	3.81264
HIVEP2__X65644_PROBE1	IL6__NM_000600.1_PROBE1	-0.577336
IL15__2469073CB1_PROBE1	IL6__NM_000600.1_PROBE1	0.256093
RELB__NM_006509.1_PROBE1	IL6__NM_000600.1_PROBE1	-0.491695
TLR2__NM_003264.1_PROBE1	IL6__NM_000600.1_PROBE1	0.589163
F3__NM_001993.2_PROBE1	IL8__NM_000584.1_PROBE1	1.27901
FOS__1227212CB1_PROBE1	IL8__NM_000584.1_PROBE1	1.13181
HIVEP2__NM_006734.1_PROBE1	IL8__NM_000584.1_PROBE1	-2.02192
HIVEP2__X65644_PROBE1	IL8__NM_000584.1_PROBE1	-0.348306
BCL2A1__NM_004049.2_PROBE1	IRF1__NM_002198.1_PROBE1	0.654127
BCL3__NM_005178.1_PROBE1	IRF1__NM_002198.1_PROBE1	-3.2899
CCL5__NM_002985.1_PROBE1	IRF1__NM_002198.1_PROBE1	-0.699434
CD69__NM_001781.1_PROBE1	IRF1__NM_002198.1_PROBE1	0.539972
CFB__NM_001710.2_PROBE1	IRF1__NM_002198.1_PROBE1	0.195805
CX3CL1__NM_002996.1_PROBE1	IRF1__NM_002198.1_PROBE1	0.43165
CXCL10__NM_001565.1_PROBE1	IRF1__NM_002198.1_PROBE1	-0.208819
CXCL3__NM_002090.1_PROBE1	IRF1__NM_002198.1_PROBE1	0.593558
DUSP1__NM_004417.2_PROBE1	IRF1__NM_002198.1_PROBE1	-0.258378
ETS1__AK001630_PROBE1	IRF1__NM_002198.1_PROBE1	-0.0649904
F3__NM_001993.2_PROBE1	IRF1__NM_002198.1_PROBE1	2.96359
FOS__1227212CB1_PROBE1	IRF1__NM_002198.1_PROBE1	-0.228452
GATA3__NM_032742.1_PROBE1	IRF1__NM_002198.1_PROBE1	-5.43091
HIVEP2__NM_006734.1_PROBE1	IRF1__NM_002198.1_PROBE1	-0.644718
HIVEP2__X65644_PROBE1	IRF1__NM_002198.1_PROBE1	-0.34323
ICAM1__NM_000201.1_PROBE1	IRF1__NM_002198.1_PROBE1	-17.7332
ID1__NM_002165.1_PROBE1	IRF1__NM_002198.1_PROBE1	-0.521486
ID1__U57645_PROBE1	IRF1__NM_002198.1_PROBE1	-0.169665
IER3__NM_003897.1_PROBE1	IRF1__NM_002198.1_PROBE1	20.9813
IKBKE__NM_014002.1_PROBE1	IRF1__NM_002198.1_PROBE1	0.206242
IL15__2469073CB1_PROBE1	IRF1__NM_002198.1_PROBE1	0.317641
IL1A__NM_000575.1_PROBE1	IRF1__NM_002198.1_PROBE1	-0.528871
IL6__NM_000600.1_PROBE1	IRF1__NM_002198.1_PROBE1	0.149058
IL8__NM_000584.1_PROBE1	IRF1__NM_002198.1_PROBE1	1.10676
IRF1__NM_002198.1_PROBE1	IRF1__NM_002198.1_PROBE1	0.0620605
IRF7__NM_004031.1_PROBE1	IRF1__NM_002198.1_PROBE1	-2.5098
MAP3K8__NM_005204.1_PROBE1	IRF1__NM_002198.1_PROBE1	-1.08583
MSX1__NM_002448.1_PROBE1	IRF1__NM_002198.1_PROBE1	-0.144058
NFKB1__NM_003998.1_PROBE1	IRF1__NM_002198.1_PROBE1	-2.24419
NFKBIA__NM_020529.1_PROBE1	IRF1__NM_002198.1_PROBE1	-0.192952
PLAU__NM_002658.1_PROBE1	IRF1__NM_002198.1_PROBE1	-0.557571
PSMB9__NM_002800.1_PROBE1	IRF1__NM_002198.1_PROBE1	6.15081
PTGS2__NM_000963.1_PROBE1	IRF1__NM_002198.1_PROBE1	0.0722297
RELB__NM_006509.1_PROBE1	IRF1__NM_002198.1_PROBE1	1.22592
SOD2__NM_000636.1_PROBE1	IRF1__NM_002198.1_PROBE1	2.83909
STAT5A__NM_003152.1_PROBE1	IRF1__NM_002198.1_PROBE1	0.0552957
TLR2__NM_003264.1_PROBE1	IRF1__NM_002198.1_PROBE1	1.42543
TNFAIP3__NM_006290.1_PROBE1	IRF1__NM_002198.1_PROBE1	1.59611
TNFRSF10B__AF016266_PROBE1	IRF1__NM_002198.1_PROBE1	-0.128934
TNIP1__NM_006058.1_PROBE1	IRF1__NM_002198.1_PROBE1	1.1234
TUBB2B__X79535_PROBE1	IRF1__NM_002198.1_PROBE1	0.515855
VCAM1__NM_001078.1_PROBE1	IRF1__NM_002198.1_PROBE1	-1.38612
BCL2A1__NM_004049.2_PROBE1	IRF7__NM_004031.1_PROBE1	0.0130938
CCL5__NM_002985.1_PROBE1	IRF7__NM_004031.1_PROBE1	-0.00968444
CD69__NM_001781.1_PROBE1	IRF7__NM_004031.1_PROBE1	0.00318555
CFB__NM_001710.2_PROBE1	IRF7__NM_004031.1_PROBE1	0.00161315
CX3CL1__NM_002996.1_PROBE1	IRF7__NM_004031.1_PROBE1	0.0119972
CXCL10__NM_001565.1_PROBE1	IRF7__NM_004031.1_PROBE1	-0.00783897
CXCL3__NM_002090.1_PROBE1	IRF7__NM_004031.1_PROBE1	0.00633438
DUSP1__NM_004417.2_PROBE1	IRF7__NM_004031.1_PROBE1	-0.00435286
ETS1__AK001630_PROBE1	IRF7__NM_004031.1_PROBE1	-0.00132549
F3__NM_001993.2_PROBE1	IRF7__NM_004031.1_PROBE1	0.0678691
FOS__1227212CB1_PROBE1	IRF7__NM_004031.1_PROBE1	0.00220266
HIVEP2__NM_006734.1_PROBE1	IRF7__NM_004031.1_PROBE1	0.0376666
HIVEP2__X65644_PROBE1	IRF7__NM_004031.1_PROBE1	-0.00923611
ID1__NM_002165.1_PROBE1	IRF7__NM_004031.1_PROBE1	-0.00627615
IER3__NM_003897.1_PROBE1	IRF7__NM_004031.1_PROBE1	-0.414163
IKBKE__NM_014002.1_PROBE1	IRF7__NM_004031.1_PROBE1	0.00614514
IL15__2469073CB1_PROBE1	IRF7__NM_004031.1_PROBE1	0.00161034
IL1A__NM_000575.1_PROBE1	IRF7__NM_004031.1_PROBE1	-0.000953603
IL6__NM_000600.1_PROBE1	IRF7__NM_004031.1_PROBE1	-0.0116502
IL8__NM_000584.1_PROBE1	IRF7__NM_004031.1_PROBE1	0.0260467
IRF1__NM_002198.1_PROBE1	IRF7__NM_004031.1_PROBE1	0.00164334
MAP3K8__NM_005204.1_PROBE1	IRF7__NM_004031.1_PROBE1	-0.0103583
MSX1__NM_002448.1_PROBE1	IRF7__NM_004031.1_PROBE1	-0.00567571
NFKB1__NM_003998.1_PROBE1	IRF7__NM_004031.1_PROBE1	0.176465
PSMB9__NM_002800.1_PROBE1	IRF7__NM_004031.1_PROBE1	0.127776
RELB__NM_006509.1_PROBE1	IRF7__NM_004031.1_PROBE1	0.0260016
SOD2__NM_000636.1_PROBE1	IRF7__NM_004031.1_PROBE1	0.0840507
STAT5A__NM_003152.1_PROBE1	IRF7__NM_004031.1_PROBE1	0.00607004
TLR2__NM_003264.1_PROBE1	IRF7__NM_004031.1_PROBE1	0.0323649
TNFAIP3__NM_006290.1_PROBE1	IRF7__NM_004031.1_PROBE1	0.0241273
TNFRSF10B__AF016266_PROBE1	IRF7__NM_004031.1_PROBE1	-0.0112006
TNIP1__NM_006058.1_PROBE1	IRF7__NM_004031.1_PROBE1	0.014364
VCAM1__NM_001078.1_PROBE1	IRF7__NM_004031.1_PROBE1	0.004826
CCL5__NM_002985.1_PROBE1	MAP3K8__NM_005204.1_PROBE1	-0.20792
DUSP1__NM_004417.2_PROBE1	MAP3K8__NM_005204.1_PROBE1	0.433738
F3__NM_001993.2_PROBE1	MAP3K8__NM_005204.1_PROBE1	3.78601
FOS__1227212CB1_PROBE1	MAP3K8__NM_005204.1_PROBE1	1.51353
HIVEP2__NM_006734.1_PROBE1	MAP3K8__NM_005204.1_PROBE1	-5.36813
HIVEP2__X65644_PROBE1	MAP3K8__NM_005204.1_PROBE1	-0.342951
TLR2__NM_003264.1_PROBE1	MAP3K8__NM_005204.1_PROBE1	0.978243
TUBB2B__X79535_PROBE1	MAP3K8__NM_005204.1_PROBE1	0.728733
VCAM1__NM_001078.1_PROBE1	MAP3K8__NM_005204.1_PROBE1	-1.22563
BCL2A1__NM_004049.2_PROBE1	MSX1__NM_002448.1_PROBE1	0.0620031
BCL6__NM_001706.1_PROBE1	MSX1__NM_002448.1_PROBE1	0.0269587
CFB__NM_001710.2_PROBE1	MSX1__NM_002448.1_PROBE1	-0.0357545
CFLAR__NM_003879.1_PROBE1	MSX1__NM_002448.1_PROBE1	-1.42071
CXCL10__NM_001565.1_PROBE1	MSX1__NM_002448.1_PROBE1	-0.00683852
DUSP1__NM_004417.2_PROBE1	MSX1__NM_002448.1_PROBE1	-0.0261958
ETS1__AK001630_PROBE1	MSX1__NM_002448.1_PROBE1	-0.0457267
F3__NM_001993.2_PROBE1	MSX1__NM_002448.1_PROBE1	0.242494
FOS__1227212CB1_PROBE1	MSX1__NM_002448.1_PROBE1	0.0926123
GATA3__NM_032742.1_PROBE1	MSX1__NM_002448.1_PROBE1	-0.964996
HIVEP2__NM_006734.1_PROBE1	MSX1__NM_002448.1_PROBE1	-0.464314
HIVEP2__X65644_PROBE1	MSX1__NM_002448.1_PROBE1	-0.0758369
ID1__NM_002165.1_PROBE1	MSX1__NM_002448.1_PROBE1	0.0511341
IER3__NM_003897.1_PROBE1	MSX1__NM_002448.1_PROBE1	2.42988
IFNGR2__NM_005534.1_PROBE1	MSX1__NM_002448.1_PROBE1	-0.0424142
IL15__2469073CB1_PROBE1	MSX1__NM_002448.1_PROBE1	-0.0246928
IL1A__NM_000575.1_PROBE1	MSX1__NM_002448.1_PROBE1	0.0531436
IL6__NM_000600.1_PROBE1	MSX1__NM_002448.1_PROBE1	0.0262259
IRF1__NM_002198.1_PROBE1	MSX1__NM_002448.1_PROBE1	0.04494
MAP3K8__NM_005204.1_PROBE1	MSX1__NM_002448.1_PROBE1	0.107366
MSX1__NM_002448.1_PROBE1	MSX1__NM_002448.1_PROBE1	-0.0321783
NFATC1__8224569CB1_PROBE1	MSX1__NM_002448.1_PROBE1	-0.0315668
NFKBIA__NM_020529.1_PROBE1	MSX1__NM_002448.1_PROBE1	-0.048875
RELB__NM_006509.1_PROBE1	MSX1__NM_002448.1_PROBE1	0.164262
STAT5A__NM_003152.1_PROBE1	MSX1__NM_002448.1_PROBE1	0.0140061
TLR2__NM_003264.1_PROBE1	MSX1__NM_002448.1_PROBE1	0.0158824
TNFAIP3__NM_006290.1_PROBE1	MSX1__NM_002448.1_PROBE1	-0.0569313
TNFRSF10B__AF016266_PROBE1	MSX1__NM_002448.1_PROBE1	-0.0415878
TNFSF10__NM_003810.1_PROBE1	MSX1__NM_002448.1_PROBE1	0.0876657
TNIP1__NM_006058.1_PROBE1	MSX1__NM_002448.1_PROBE1	-0.00459633
TUBB2B__X79535_PROBE1	MSX1__NM_002448.1_PROBE1	0.0802363
VCAM1__NM_001078.1_PROBE1	MSX1__NM_002448.1_PROBE1	-0.082826
BCL2A1__NM_004049.2_PROBE1	NFATC1__8224569CB1_PROBE1	0.0718318
BCL3__NM_005178.1_PROBE1	NFATC1__8224569CB1_PROBE1	-0.119544
BCL6__NM_001706.1_PROBE1	NFATC1__8224569CB1_PROBE1	0.0191738
CCL5__NM_002985.1_PROBE1	NFATC1__8224569CB1_PROBE1	-0.0366766
CFB__NM_001710.2_PROBE1	NFATC1__8224569CB1_PROBE1	-0.00731716
CFLAR__NM_003879.1_PROBE1	NFATC1__8224569CB1_PROBE1	-0.665696
CX3CL1__NM_002996.1_PROBE1	NFATC1__8224569CB1_PROBE1	0.0168322
CXCL10__NM_001565.1_PROBE1	NFATC1__8224569CB1_PROBE1	0.00530871
CXCL3__NM_002090.1_PROBE1	NFATC1__8224569CB1_PROBE1	0.0205009
DUSP1__NM_004417.2_PROBE1	NFATC1__8224569CB1_PROBE1	-0.0252577
ETS1__AK001630_PROBE1	NFATC1__8224569CB1_PROBE1	-0.0219197
F3__NM_001993.2_PROBE1	NFATC1__8224569CB1_PROBE1	0.290836
FOS__1227212CB1_PROBE1	NFATC1__8224569CB1_PROBE1	0.0772276
GATA3__NM_032742.1_PROBE1	NFATC1__8224569CB1_PROBE1	-0.739889
HIVEP2__NM_006734.1_PROBE1	NFATC1__8224569CB1_PROBE1	-0.061921
HIVEP2__X65644_PROBE1	NFATC1__8224569CB1_PROBE1	-0.0547982
ICAM1__NM_000201.1_PROBE1	NFATC1__8224569CB1_PROBE1	-1.20668
ID1__1453654.5_PROBE1	NFATC1__8224569CB1_PROBE1	-0.0263326
ID1__U57645_PROBE1	NFATC1__8224569CB1_PROBE1	0.0216764
IER3__NM_003897.1_PROBE1	NFATC1__8224569CB1_PROBE1	3.34272
IFNGR2__NM_005534.1_PROBE1	NFATC1__8224569CB1_PROBE1	-0.025467
IKBKE__NM_014002.1_PROBE1	NFATC1__8224569CB1_PROBE1	-0.0271824
IL15__2469073CB1_PROBE1	NFATC1__8224569CB1_PROBE1	-0.0092117
IL1A__NM_000575.1_PROBE1	NFATC1__8224569CB1_PROBE1	0.00327538
IL6__NM_000600.1_PROBE1	NFATC1__8224569CB1_PROBE1	0.0340218
IRF1__NM_002198.1_PROBE1	NFATC1__8224569CB1_PROBE1	0.0195479
MAP3K8__NM_005204.1_PROBE1	NFATC1__8224569CB1_PROBE1	0.00658314
MSX1__NM_002448.1_PROBE1	NFATC1__8224569CB1_PROBE1	-0.00504771
NFKB1__NM_003998.1_PROBE1	NFATC1__8224569CB1_PROBE1	-0.534437
NFKBIA__NM_020529.1_PROBE1	NFATC1__8224569CB1_PROBE1	-0.0253416
NFKBIE__NM_004556.1_PROBE1	NFATC1__8224569CB1_PROBE1	-0.00214543
PSMB9__NM_002800.1_PROBE1	NFATC1__8224569CB1_PROBE1	-0.153756
RELB__NM_006509.1_PROBE1	NFATC1__8224569CB1_PROBE1	0.172131
TLR2__NM_003264.1_PROBE1	NFATC1__8224569CB1_PROBE1	0.0697085
TNFAIP3__NM_006290.1_PROBE1	NFATC1__8224569CB1_PROBE1	0.0300967
TNFSF10__NM_003810.1_PROBE1	NFATC1__8224569CB1_PROBE1	0.0495573
TNIP1__NM_006058.1_PROBE1	NFATC1__8224569CB1_PROBE1	0.045437
TUBB2B__X79535_PROBE1	NFATC1__8224569CB1_PROBE1	0.0454029
VCAM1__NM_001078.1_PROBE1	NFATC1__8224569CB1_PROBE1	-0.0737542
BCL2A1__NM_004049.2_PROBE1	NFKB1__NM_003998.1_PROBE1	0.0530622
CCL5__NM_002985.1_PROBE1	NFKB1__NM_003998.1_PROBE1	-0.0191796
CD69__NM_001781.1_PROBE1	NFKB1__NM_003998.1_PROBE1	0.0906507
CFB__NM_001710.2_PROBE1	NFKB1__NM_003998.1_PROBE1	0.0182705
CX3CL1__NM_002996.1_PROBE1	NFKB1__NM_003998.1_PROBE1	-0.148045
CXCL10__NM_001565.1_PROBE1	NFKB1__NM_003998.1_PROBE1	0.00363651
CXCL3__NM_002090.1_PROBE1	NFKB1__NM_003998.1_PROBE1	0.0949551
DUSP1__NM_004417.2_PROBE1	NFKB1__NM_003998.1_PROBE1	-0.0114994
ETS1__AK001630_PROBE1	NFKB1__NM_003998.1_PROBE1	-0.00654175
F3__NM_001993.2_PROBE1	NFKB1__NM_003998.1_PROBE1	0.340646
FOS__1227212CB1_PROBE1	NFKB1__NM_003998.1_PROBE1	0.0492488
HIVEP2__NM_006734.1_PROBE1	NFKB1__NM_003998.1_PROBE1	-0.0406445
HIVEP2__X65644_PROBE1	NFKB1__NM_003998.1_PROBE1	0.108631
ID1__NM_002165.1_PROBE1	NFKB1__NM_003998.1_PROBE1	0.0428639
IER3__NM_003897.1_PROBE1	NFKB1__NM_003998.1_PROBE1	1.45982
IL15__2469073CB1_PROBE1	NFKB1__NM_003998.1_PROBE1	-0.0205483
IL1A__NM_000575.1_PROBE1	NFKB1__NM_003998.1_PROBE1	-0.072377
IRF1__NM_002198.1_PROBE1	NFKB1__NM_003998.1_PROBE1	0.0165957
IRF7__NM_004031.1_PROBE1	NFKB1__NM_003998.1_PROBE1	-0.232772
MAP3K8__NM_005204.1_PROBE1	NFKB1__NM_003998.1_PROBE1	-0.0598411
MSX1__NM_002448.1_PROBE1	NFKB1__NM_003998.1_PROBE1	-0.0171301
NFKB1__NM_003998.1_PROBE1	NFKB1__NM_003998.1_PROBE1	-0.941714
NFKBIA__NM_020529.1_PROBE1	NFKB1__NM_003998.1_PROBE1	-0.0824912
NFKBIE__NM_004556.1_PROBE1	NFKB1__NM_003998.1_PROBE1	0.00779272
RELB__NM_006509.1_PROBE1	NFKB1__NM_003998.1_PROBE1	0.206982
SOD2__NM_000636.1_PROBE1	NFKB1__NM_003998.1_PROBE1	-0.229495
TLR2__NM_003264.1_PROBE1	NFKB1__NM_003998.1_PROBE1	-0.0717661
TNFAIP3__NM_006290.1_PROBE1	NFKB1__NM_003998.1_PROBE1	0.0798124
TNIP1__NM_006058.1_PROBE1	NFKB1__NM_003998.1_PROBE1	-0.0491895
VCAM1__NM_001078.1_PROBE1	NFKB1__NM_003998.1_PROBE1	-0.113872
DUSP1__NM_004417.2_PROBE1	NFKBIA__AA595964_PROBE1	0.220432
HIVEP2__NM_006734.1_PROBE1	NFKBIA__AA595964_PROBE1	-2.61678
HIVEP2__X65644_PROBE1	NFKBIA__AA595964_PROBE1	-0.619887
TLR2__NM_003264.1_PROBE1	NFKBIA__AA595964_PROBE1	1.34039
TUBB2B__X79535_PROBE1	NFKBIA__AA595964_PROBE1	0.378785
F3__NM_001993.2_PROBE1	NFKBIA__NM_020529.1_PROBE1	0.831509
HIVEP2__NM_006734.1_PROBE1	NFKBIA__NM_020529.1_PROBE1	-2.69688
HIVEP2__X65644_PROBE1	NFKBIA__NM_020529.1_PROBE1	-1.4211
IL15__2469073CB1_PROBE1	NFKBIA__NM_020529.1_PROBE1	0.553809
TLR2__NM_003264.1_PROBE1	NFKBIA__NM_020529.1_PROBE1	1.94328
BCL6__NM_001706.1_PROBE1	NFKBIE__NM_004556.1_PROBE1	-0.0884325
CCL5__NM_002985.1_PROBE1	NFKBIE__NM_004556.1_PROBE1	-0.0854823
CX3CL1__NM_002996.1_PROBE1	NFKBIE__NM_004556.1_PROBE1	-0.107293
CXCL10__NM_001565.1_PROBE1	NFKBIE__NM_004556.1_PROBE1	0.0408808
CXCL3__NM_002090.1_PROBE1	NFKBIE__NM_004556.1_PROBE1	-0.0654893
ETS1__AK001630_PROBE1	NFKBIE__NM_004556.1_PROBE1	-0.0184542
F3__NM_001993.2_PROBE1	NFKBIE__NM_004556.1_PROBE1	0.443656
FOS__1227212CB1_PROBE1	NFKBIE__NM_004556.1_PROBE1	0.241946
HIVEP2__NM_006734.1_PROBE1	NFKBIE__NM_004556.1_PROBE1	0.212189
HIVEP2__X65644_PROBE1	NFKBIE__NM_004556.1_PROBE1	-0.256913
ID1__1453654.5_PROBE1	NFKBIE__NM_004556.1_PROBE1	-0.0374131
IER3__NM_003897.1_PROBE1	NFKBIE__NM_004556.1_PROBE1	1.09259
IL15__2469073CB1_PROBE1	NFKBIE__NM_004556.1_PROBE1	0.108908
IL1A__NM_000575.1_PROBE1	NFKBIE__NM_004556.1_PROBE1	-0.0273379
IL6__NM_000600.1_PROBE1	NFKBIE__NM_004556.1_PROBE1	0.1655
IRF1__NM_002198.1_PROBE1	NFKBIE__NM_004556.1_PROBE1	0.006053
MAP3K8__NM_005204.1_PROBE1	NFKBIE__NM_004556.1_PROBE1	-0.0330966
NFKBIA__NM_020529.1_PROBE1	NFKBIE__NM_004556.1_PROBE1	0.11837
PSMB9__NM_002800.1_PROBE1	NFKBIE__NM_004556.1_PROBE1	-1.07028
PTGS2__NM_000963.1_PROBE1	NFKBIE__NM_004556.1_PROBE1	0.036467
TLR2__NM_003264.1_PROBE1	NFKBIE__NM_004556.1_PROBE1	-0.0432447
TNFAIP3__NM_006290.1_PROBE1	NFKBIE__NM_004556.1_PROBE1	0.0836581
TNFRSF10B__AF016266_PROBE1	NFKBIE__NM_004556.1_PROBE1	-0.0820659
TNIP1__NM_006058.1_PROBE1	NFKBIE__NM_004556.1_PROBE1	-0.0956789
TUBB2B__X79535_PROBE1	NFKBIE__NM_004556.1_PROBE1	-0.0133227
VCAM1__NM_001078.1_PROBE1	NFKBIE__NM_004556.1_PROBE1	-0.213688
BCL2A1__NM_004049.2_PROBE1	PLAU__NM_002658.1_PROBE1	0.0260312
BCL3__NM_005178.1_PROBE1	PLAU__NM_002658.1_PROBE1	-1.1121
BCL6__NM_001706.1_PROBE1	PLAU__NM_002658.1_PROBE1	-0.0283263
CCL5__NM_002985.1_PROBE1	PLAU__NM_002658.1_PROBE1	-0.0527559
CD69__NM_001781.1_PROBE1	PLAU__NM_002658.1_PROBE1	0.0356284
CFB__NM_001710.2_PROBE1	PLAU__NM_002658.1_PROBE1	0.0319837
CX3CL1__NM_002996.1_PROBE1	PLAU__NM_002658.1_PROBE1	0.0469443
CXCL3__NM_002090.1_PROBE1	PLAU__NM_002658.1_PROBE1	0.0571283
ETS1__AK001630_PROBE1	PLAU__NM_002658.1_PROBE1	-0.0270758
F3__NM_001993.2_PROBE1	PLAU__NM_002658.1_PROBE1	0.320531
FOS__1227212CB1_PROBE1	PLAU__NM_002658.1_PROBE1	0.0670608
GATA3__NM_032742.1_PROBE1	PLAU__NM_002658.1_PROBE1	-0.702966
HIVEP2__NM_006734.1_PROBE1	PLAU__NM_002658.1_PROBE1	-0.671968
IER3__NM_003897.1_PROBE1	PLAU__NM_002658.1_PROBE1	1.76348
IL15__2469073CB1_PROBE1	PLAU__NM_002658.1_PROBE1	0.0469153
IL1A__NM_000575.1_PROBE1	PLAU__NM_002658.1_PROBE1	-0.0909245
IL6__NM_000600.1_PROBE1	PLAU__NM_002658.1_PROBE1	0.120476
IRF1__NM_002198.1_PROBE1	PLAU__NM_002658.1_PROBE1	0.0119539
MAP3K8__NM_005204.1_PROBE1	PLAU__NM_002658.1_PROBE1	-0.152121
MSX1__NM_002448.1_PROBE1	PLAU__NM_002658.1_PROBE1	-0.018727
NFKBIA__NM_020529.1_PROBE1	PLAU__NM_002658.1_PROBE1	-0.0342927
RELB__NM_006509.1_PROBE1	PLAU__NM_002658.1_PROBE1	0.117709
STAT5A__NM_003152.1_PROBE1	PLAU__NM_002658.1_PROBE1	0.0577677
TLR2__NM_003264.1_PROBE1	PLAU__NM_002658.1_PROBE1	0.189118
TNFAIP3__NM_006290.1_PROBE1	PLAU__NM_002658.1_PROBE1	0.0911325
TNFRSF10B__AF016266_PROBE1	PLAU__NM_002658.1_PROBE1	-0.0280647
TUBB2B__X79535_PROBE1	PLAU__NM_002658.1_PROBE1	0.163568
VCAM1__NM_001078.1_PROBE1	PLAU__NM_002658.1_PROBE1	-0.300685
BCL6__NM_001706.1_PROBE1	PSMB9__NM_002800.1_PROBE1	-0.0544662
F3__NM_001993.2_PROBE1	PSMB9__NM_002800.1_PROBE1	0.21147
FOS__1227212CB1_PROBE1	PSMB9__NM_002800.1_PROBE1	-0.109796
HIVEP2__NM_006734.1_PROBE1	PSMB9__NM_002800.1_PROBE1	0.239373
ID1__U57645_PROBE1	PSMB9__NM_002800.1_PROBE1	-0.0193239
IL1A__NM_000575.1_PROBE1	PSMB9__NM_002800.1_PROBE1	-0.0465081
MAP3K8__NM_005204.1_PROBE1	PSMB9__NM_002800.1_PROBE1	-0.0739606
RELB__NM_006509.1_PROBE1	PSMB9__NM_002800.1_PROBE1	0.121808
TLR2__NM_003264.1_PROBE1	PSMB9__NM_002800.1_PROBE1	0.143288
FOS__1227212CB1_PROBE1	PTGS2__NM_000963.1_PROBE1	0.753616
HIVEP2__NM_006734.1_PROBE1	PTGS2__NM_000963.1_PROBE1	-1.17156
F3__NM_001993.2_PROBE1	RELB__NM_006509.1_PROBE1	2.96579
FOS__1227212CB1_PROBE1	RELB__NM_006509.1_PROBE1	1.59872
HIVEP2__NM_006734.1_PROBE1	RELB__NM_006509.1_PROBE1	-1.47996
MAP3K8__NM_005204.1_PROBE1	RELB__NM_006509.1_PROBE1	0.451069
TLR2__NM_003264.1_PROBE1	RELB__NM_006509.1_PROBE1	-1.14081
VCAM1__NM_001078.1_PROBE1	RELB__NM_006509.1_PROBE1	-0.952631
F3__NM_001993.2_PROBE1	SOD2__NM_000636.1_PROBE1	0.287145
FOS__1227212CB1_PROBE1	SOD2__NM_000636.1_PROBE1	0.130674
GATA3__NM_032742.1_PROBE1	SOD2__NM_000636.1_PROBE1	-0.0484592
HIVEP2__NM_006734.1_PROBE1	SOD2__NM_000636.1_PROBE1	0.372941
TLR2__NM_003264.1_PROBE1	SOD2__NM_000636.1_PROBE1	-0.15519
CCL5__NM_002985.1_PROBE1	STAT5A__NM_003152.1_PROBE1	-0.11061
CX3CL1__NM_002996.1_PROBE1	STAT5A__NM_003152.1_PROBE1	-0.268435
ETS1__AK001630_PROBE1	STAT5A__NM_003152.1_PROBE1	-0.0522084
F3__NM_001993.2_PROBE1	STAT5A__NM_003152.1_PROBE1	0.634726
FOS__1227212CB1_PROBE1	STAT5A__NM_003152.1_PROBE1	0.620833
IL15__2469073CB1_PROBE1	STAT5A__NM_003152.1_PROBE1	0.0422726
IL6__NM_000600.1_PROBE1	STAT5A__NM_003152.1_PROBE1	0.141882
IRF1__NM_002198.1_PROBE1	STAT5A__NM_003152.1_PROBE1	0.0594413
TLR2__NM_003264.1_PROBE1	STAT5A__NM_003152.1_PROBE1	-0.342032
TNFAIP3__NM_006290.1_PROBE1	STAT5A__NM_003152.1_PROBE1	0.158159
TUBB2B__X79535_PROBE1	STAT5A__NM_003152.1_PROBE1	-0.0719067
VCAM1__NM_001078.1_PROBE1	STAT5A__NM_003152.1_PROBE1	-0.300934
BCL2A1__NM_004049.2_PROBE1	TLR2__NM_003264.1_PROBE1	0.0198654
CD69__NM_001781.1_PROBE1	TLR2__NM_003264.1_PROBE1	0.0270238
CFB__NM_001710.2_PROBE1	TLR2__NM_003264.1_PROBE1	0.0162482
CX3CL1__NM_002996.1_PROBE1	TLR2__NM_003264.1_PROBE1	0.00827783
CXCL3__NM_002090.1_PROBE1	TLR2__NM_003264.1_PROBE1	0.029696
DUSP1__NM_004417.2_PROBE1	TLR2__NM_003264.1_PROBE1	-0.0091868
ETS1__AK001630_PROBE1	TLR2__NM_003264.1_PROBE1	0.0140168
F3__NM_001993.2_PROBE1	TLR2__NM_003264.1_PROBE1	0.0345403
FOS__1227212CB1_PROBE1	TLR2__NM_003264.1_PROBE1	-0.0464747
HIVEP2__NM_006734.1_PROBE1	TLR2__NM_003264.1_PROBE1	0.329079
HIVEP2__X65644_PROBE1	TLR2__NM_003264.1_PROBE1	0.0763896
ID1__U57645_PROBE1	TLR2__NM_003264.1_PROBE1	-0.00657907
IER3__NM_003897.1_PROBE1	TLR2__NM_003264.1_PROBE1	-0.602973
IFNGR2__NM_005534.1_PROBE1	TLR2__NM_003264.1_PROBE1	0.0347525
IL1A__NM_000575.1_PROBE1	TLR2__NM_003264.1_PROBE1	-0.0407804
IL6__NM_000600.1_PROBE1	TLR2__NM_003264.1_PROBE1	-0.0249709
IRF1__NM_002198.1_PROBE1	TLR2__NM_003264.1_PROBE1	-0.0146547
MAP3K8__NM_005204.1_PROBE1	TLR2__NM_003264.1_PROBE1	-0.0382772
MSX1__NM_002448.1_PROBE1	TLR2__NM_003264.1_PROBE1	0.0269192
NFKB1__NM_003998.1_PROBE1	TLR2__NM_003264.1_PROBE1	0.482582
RELB__NM_006509.1_PROBE1	TLR2__NM_003264.1_PROBE1	0.0591086
TLR2__NM_003264.1_PROBE1	TLR2__NM_003264.1_PROBE1	-0.0123887
TNFSF10__NM_003810.1_PROBE1	TLR2__NM_003264.1_PROBE1	-0.0239766
TNIP1__NM_006058.1_PROBE1	TLR2__NM_003264.1_PROBE1	0.055774
TUBB2B__X79535_PROBE1	TLR2__NM_003264.1_PROBE1	-0.0330159
VCAM1__NM_001078.1_PROBE1	TLR2__NM_003264.1_PROBE1	0.0207049
FOS__1227212CB1_PROBE1	TNFAIP3__NM_006290.1_PROBE1	4.54136
HIVEP2__NM_006734.1_PROBE1	TNFAIP3__NM_006290.1_PROBE1	-4.91845
HIVEP2__X65644_PROBE1	TNFAIP3__NM_006290.1_PROBE1	-0.809386
BCL2A1__NM_004049.2_PROBE1	TNFRSF10B__AF016266_PROBE1	0.0276061
BCL6__NM_001706.1_PROBE1	TNFRSF10B__AF016266_PROBE1	-0.0131264
CCL5__NM_002985.1_PROBE1	TNFRSF10B__AF016266_PROBE1	0.00890396
CD69__NM_001781.1_PROBE1	TNFRSF10B__AF016266_PROBE1	0.034327
CFLAR__NM_003879.1_PROBE1	TNFRSF10B__AF016266_PROBE1	-0.761791
CX3CL1__NM_002996.1_PROBE1	TNFRSF10B__AF016266_PROBE1	-0.0544493
CXCL10__NM_001565.1_PROBE1	TNFRSF10B__AF016266_PROBE1	0.00689933
CXCL3__NM_002090.1_PROBE1	TNFRSF10B__AF016266_PROBE1	0.0404169
DUSP1__NM_004417.2_PROBE1	TNFRSF10B__AF016266_PROBE1	-0.0058576
F3__NM_001993.2_PROBE1	TNFRSF10B__AF016266_PROBE1	0.121061
FOS__1227212CB1_PROBE1	TNFRSF10B__AF016266_PROBE1	0.02184
HIVEP2__NM_006734.1_PROBE1	TNFRSF10B__AF016266_PROBE1	-0.0795132
HIVEP2__X65644_PROBE1	TNFRSF10B__AF016266_PROBE1	0.0996511
ID1__NM_002165.1_PROBE1	TNFRSF10B__AF016266_PROBE1	0.0541739
IER3__NM_003897.1_PROBE1	TNFRSF10B__AF016266_PROBE1	1.11307
IKBKE__NM_014002.1_PROBE1	TNFRSF10B__AF016266_PROBE1	-0.0447471
IL15__2469073CB1_PROBE1	TNFRSF10B__AF016266_PROBE1	-0.0235666
IL1A__NM_000575.1_PROBE1	TNFRSF10B__AF016266_PROBE1	-0.0259691
IRF1__NM_002198.1_PROBE1	TNFRSF10B__AF016266_PROBE1	0.015987
IRF7__NM_004031.1_PROBE1	TNFRSF10B__AF016266_PROBE1	-0.12915
NFKBIA__NM_020529.1_PROBE1	TNFRSF10B__AF016266_PROBE1	-0.0494319
RELB__NM_006509.1_PROBE1	TNFRSF10B__AF016266_PROBE1	0.118523
SOD2__NM_000636.1_PROBE1	TNFRSF10B__AF016266_PROBE1	-0.18423
TLR2__NM_003264.1_PROBE1	TNFRSF10B__AF016266_PROBE1	-0.0355737
TNIP1__NM_006058.1_PROBE1	TNFRSF10B__AF016266_PROBE1	-0.0391661
VCAM1__NM_001078.1_PROBE1	TNFRSF10B__AF016266_PROBE1	-0.0373473
BCL2A1__NM_004049.2_PROBE1	TNFSF10__NM_003810.1_PROBE1	0.0476408
DUSP1__NM_004417.2_PROBE1	TNFSF10__NM_003810.1_PROBE1	-0.0160148
FOS__1227212CB1_PROBE1	TNFSF10__NM_003810.1_PROBE1	-0.20646
HIVEP2__NM_006734.1_PROBE1	TNFSF10__NM_003810.1_PROBE1	0.272127
IL1A__NM_000575.1_PROBE1	TNFSF10__NM_003810.1_PROBE1	-0.0380396
IL6__NM_000600.1_PROBE1	TNFSF10__NM_003810.1_PROBE1	-0.0652871
MAP3K8__NM_005204.1_PROBE1	TNFSF10__NM_003810.1_PROBE1	-0.0708067
RELB__NM_006509.1_PROBE1	TNFSF10__NM_003810.1_PROBE1	0.147853
TLR2__NM_003264.1_PROBE1	TNFSF10__NM_003810.1_PROBE1	0.270831
VCAM1__NM_001078.1_PROBE1	TNFSF10__NM_003810.1_PROBE1	0.119314
BCL2A1__NM_004049.2_PROBE1	TNIP1__NM_006058.1_PROBE1	0.0696943
CCL5__NM_002985.1_PROBE1	TNIP1__NM_006058.1_PROBE1	-0.0276513
CD69__NM_001781.1_PROBE1	TNIP1__NM_006058.1_PROBE1	0.0418795
CXCL10__NM_001565.1_PROBE1	TNIP1__NM_006058.1_PROBE1	0.0299837
CXCL3__NM_002090.1_PROBE1	TNIP1__NM_006058.1_PROBE1	0.0476047
DUSP1__NM_004417.2_PROBE1	TNIP1__NM_006058.1_PROBE1	-0.0307543
ETS1__AK001630_PROBE1	TNIP1__NM_006058.1_PROBE1	-0.0237368
F3__NM_001993.2_PROBE1	TNIP1__NM_006058.1_PROBE1	0.320008
FOS__1227212CB1_PROBE1	TNIP1__NM_006058.1_PROBE1	0.0463215
GATA3__NM_032742.1_PROBE1	TNIP1__NM_006058.1_PROBE1	-0.850085
HIVEP2__NM_006734.1_PROBE1	TNIP1__NM_006058.1_PROBE1	0.163428
HIVEP2__X65644_PROBE1	TNIP1__NM_006058.1_PROBE1	0.00838575
ID1__NM_002165.1_PROBE1	TNIP1__NM_006058.1_PROBE1	0.013137
ID1__U57645_PROBE1	TNIP1__NM_006058.1_PROBE1	0.00574263
IER3__NM_003897.1_PROBE1	TNIP1__NM_006058.1_PROBE1	1.55435
IFNGR2__NM_005534.1_PROBE1	TNIP1__NM_006058.1_PROBE1	-0.0410528
IKBKE__NM_014002.1_PROBE1	TNIP1__NM_006058.1_PROBE1	-0.0784708
IL15__2469073CB1_PROBE1	TNIP1__NM_006058.1_PROBE1	-0.00990028
IL1A__NM_000575.1_PROBE1	TNIP1__NM_006058.1_PROBE1	-0.0085941
IRF1__NM_002198.1_PROBE1	TNIP1__NM_006058.1_PROBE1	0.022832
MAP3K8__NM_005204.1_PROBE1	TNIP1__NM_006058.1_PROBE1	0.0441436
MSX1__NM_002448.1_PROBE1	TNIP1__NM_006058.1_PROBE1	0.00215254
NFKBIA__NM_020529.1_PROBE1	TNIP1__NM_006058.1_PROBE1	-0.0227746
PSMB9__NM_002800.1_PROBE1	TNIP1__NM_006058.1_PROBE1	-0.69603
RELB__NM_006509.1_PROBE1	TNIP1__NM_006058.1_PROBE1	0.196161
TNFAIP3__NM_006290.1_PROBE1	TNIP1__NM_006058.1_PROBE1	0.00488035
TNFSF10__NM_003810.1_PROBE1	TNIP1__NM_006058.1_PROBE1	0.0257743
TUBB2B__X79535_PROBE1	TNIP1__NM_006058.1_PROBE1	0.0198839
VCAM1__NM_001078.1_PROBE1	TNIP1__NM_006058.1_PROBE1	-0.0968693
BCL2A1__NM_004049.2_PROBE1	TUBB2B__X79535_PROBE1	0.168179
CCL5__NM_002985.1_PROBE1	TUBB2B__X79535_PROBE1	-0.0262515
CD69__NM_001781.1_PROBE1	TUBB2B__X79535_PROBE1	0.153773
F3__NM_001993.2_PROBE1	TUBB2B__X79535_PROBE1	0.724553
HIVEP2__NM_006734.1_PROBE1	TUBB2B__X79535_PROBE1	-0.769497
HIVEP2__X65644_PROBE1	TUBB2B__X79535_PROBE1	-0.0752821
TLR2__NM_003264.1_PROBE1	TUBB2B__X79535_PROBE1	0.133599
TUBB2B__X79535_PROBE1	TUBB2B__X79535_PROBE1	0.114869
VCAM1__NM_001078.1_PROBE1	TUBB2B__X79535_PROBE1	-0.139892
BCL2A1__NM_004049.2_PROBE1	VCAM1__NM_001078.1_PROBE1	-0.568173
BCL3__NM_005178.1_PROBE1	VCAM1__NM_001078.1_PROBE1	7.47251
CCL5__NM_002985.1_PROBE1	VCAM1__NM_001078.1_PROBE1	0.0934219
CX3CL1__NM_002996.1_PROBE1	VCAM1__NM_001078.1_PROBE1	-1.2154
CXCL10__NM_001565.1_PROBE1	VCAM1__NM_001078.1_PROBE1	0.0999164
F3__NM_001993.2_PROBE1	VCAM1__NM_001078.1_PROBE1	-0.462825
FOS__1227212CB1_PROBE1	VCAM1__NM_001078.1_PROBE1	0.77155
HIVEP2__NM_006734.1_PROBE1	VCAM1__NM_001078.1_PROBE1	5.10337
HIVEP2__X65644_PROBE1	VCAM1__NM_001078.1_PROBE1	0.626748
IKBKE__NM_014002.1_PROBE1	VCAM1__NM_001078.1_PROBE1	-0.574504
IL15__2469073CB1_PROBE1	VCAM1__NM_001078.1_PROBE1	0.280199
IL1A__NM_000575.1_PROBE1	VCAM1__NM_001078.1_PROBE1	-0.239658
IRF1__NM_002198.1_PROBE1	VCAM1__NM_001078.1_PROBE1	-0.255041
MAP3K8__NM_005204.1_PROBE1	VCAM1__NM_001078.1_PROBE1	0.515896
MSX1__NM_002448.1_PROBE1	VCAM1__NM_001078.1_PROBE1	0.610175
PSMB9__NM_002800.1_PROBE1	VCAM1__NM_001078.1_PROBE1	-5.12709
PTGS2__NM_000963.1_PROBE1	VCAM1__NM_001078.1_PROBE1	0.390058
RELB__NM_006509.1_PROBE1	VCAM1__NM_001078.1_PROBE1	-0.120619
SOD2__NM_000636.1_PROBE1	VCAM1__NM_001078.1_PROBE1	-2.61983
STAT5A__NM_003152.1_PROBE1	VCAM1__NM_001078.1_PROBE1	-0.219415
TLR2__NM_003264.1_PROBE1	VCAM1__NM_001078.1_PROBE1	-2.95632
TNFAIP3__NM_006290.1_PROBE1	VCAM1__NM_001078.1_PROBE1	-0.494816
TNFRSF10B__AF016266_PROBE1	VCAM1__NM_001078.1_PROBE1	0.545152
TUBB2B__X79535_PROBE1	VCAM1__NM_001078.1_PROBE1	-1.33258
